# Supplementary material for: The Sm29 antigen differentially shapes transcriptomic and regulatory landscapes across reactional forms of leprosy
Source: Front Immunol. 2026 Jun 1;17:1844112. doi: 10.3389/fimmu.2026.1844112 (PMC13265286; doi:10.3389/fimmu.2026.1844112)
Supplement: Supplementary Table 1 — DEGs. [file Table1.xlsx]

## Sheet: DEGs
M. leprae vs Medium (ENL)	log2FoldChange	padj	pvalue		rSM29 vs Medium (ENL)	log2FoldChange	padj	pvalue		rSM29 vs M. leprae (ENL)	log2FoldChange	padj	pvalue		M. leprae vs Medium (RR)	log2FoldChange	padj	pvalue		rSM29 vs Medium (RR)	log2FoldChange	padj	pvalue		rSM29 vs M. leprae (RR)	log2FoldChange	padj	pvalue		M. leprae vs Medium (WR)	log2FoldChange	padj	pvalue		rSM29 vs Medium (WR)	log2FoldChange	padj	pvalue		rSM29 vs M. leprae (WR)	log2FoldChange	padj	pvalue
COL23A1	-387392070752238	2.56205e-24	1.33949e-28		FN1	275504694955356	137944	61.9223		SLC37A2	377473326706914	2.84336e-41	1.24692e-45		IDO1	294668344855404	0.000307244	1.76841e-09		PLXDC2	-513568234842995	9.46346e-41	4.50641e-45		IDO1	294668344855404	0.000307244	1.76841e-09							FN1	-380139914618027	1.35598e-13	6.26755e-18		FPR3	-357330736726462	1.59589e-13	7.37641e-19
FPR3	-408885645878663	2.96663e-20	3.10203e-24		STAC	-188917365313227	1.7541e+06	242.071		COL23A1	379292409324556	4.28811e-30	3.761e-34		GBP5	250697907846806	0.242116	2.78711e-05		CD9	-420151878007561	4.53894e-40	4.3228e-44		GBP5	250697907846806	0.242116	2.78711e-05							FPR3	-399656868578978	7.04514e-13	6.51272e-17		ENSG00000287613.1	-304436608676582	0.000138333	1.27879e-08
SLC37A2	-306711664201773	6.38091e-18	1.00082e-21		CD36	235401412663315	1.7541e+06	241.649		GPNMB	297443594542748	4.97776e-15	6.54883e-19		AC007991.2	261460523995361	63.1398	0.0109025		SLC37A2	-482542007387589	4.04321e-39	5.77602e-43		AC007991.2	261460523995361	63.1398	0.0109025							ENSG00000287613.1	-34064174662414	4.93306e-08	6.84038e-12		SLCO2B1	-316722697711834	0.000369857	5.12859e-08
FAM198B	-351742994333253	6.35786e-09	1.66201e-11		MMP14	-206432931041298	1.7541e+06	314.961		FPR3	254248804834528	1.45896e-14	2.55924e-18		IL15RA	223901042487789	269.579	0.062065		FPR3	-615937893383024	1.24e-37	2.36191e-41		IL15RA	223901042487789	269.579	0.062065							ABCC3	-316054099195448	8.73436e-07	1.61486e-10		CTNND1	-149029339488438	0.00215416	3.98272e-07
MS4A7	-255810392772718	6.35786e-09	1.56025e-11		INHBA	-136101247255791	4.67932e+07	12603.1		FAM198B	333876765038882	2.12559e-15	4.66078e-18		CD274	233094568169985	919.724	0.0264684		LYZ	-534157732984989	4.38674e-27	1.04446e-30		CD274	233094568169985	919.724	0.0264684							SLC37A2	-325250703089993	2.37265e-06	5.48336e-09		ABCC3	-281569221126103	0.00217421	5.02476e-07
GPNMB	-322666404780722	0.000647883	2.03236e-07		ADAMTS14	-19465472729609	4.67932e+07	1102.78		STAB1	307617838273041	5.83413e-14	1.5351e-18		GBP4	217478111701939	2575.58	0.88946		STAB1	-520369711099785	1.04427e-21	3.48091e-25		GBP4	217478111701939	2575.58	0.88946							STAB1	-286127596211441	0.000270006	7.48804e-08		DLL4	356821182078609	0.00778693	2.15954e-06
NCEH1	-241857143021535	0.00168908	6.1816e-07		MRC1	-166684802620184	5.90279e+07	18548.1		TMEM170B	24710586717763	1.19015e-11	3.65347e-15		GBP1	24078888378041	4779.88	2.06929		FCGRT	-350158157414794	1.04427e-21	3.29417e-25		GBP1	24078888378041	4779.88	2.06929							SLCO2B1	-37258391558257	0.000270043	8.73723e-08		SLC37A2	-279019006509046	0.105056	3.39908e-05
MPEG1	-291321888575684	0.0116218	4.86089e-06		MIR3945HG	-178144526377868	8.11491e+07	29141.8		FN1	37036451743541	2.35705e-08	8.26926e-12		IRF1	180603904477771	4779.88	2.20093		AVPI1	-315587682495786	1.69916e-18	6.47301e-22		IRF1	180603904477771	4779.88	2.20093							EEPD1	-29345369164687	0.000927352	3.42908e-07		TBXAS1	-203659816389799	12.1221	0.00448242
FBP1	-299246307587325	0.0281716	1.32559e-05		AC022816.1	-195531066527459	2.04758e+08	110298		MYCL	327970225183221	1.58982e-07	6.27477e-10		HAPLN3	193132919747201	8400.27	4.83497		RCBTB2	-328961368413285	1.30549e-16	5.59494e-21		HAPLN3	193132919747201	8400.27	4.83497							TBXAS1	-223324284957949	0.019859	8.26118e-06		CLEC7A	-264092449931844	12.9377	0.00538197
ZNF385A	-25506223152082	0.628943	0.000328825		CSF3	-226598848537631	2.04758e+08	105432		PDK4	349994098086317	2.09203e-06	9.17434e-10		APOL6	166841169468389	8400.27	4.6102		FN1	-449591653606398	2.38179e-16	1.13419e-19		APOL6	166841169468389	8400.27	4.6102							TMEM144	-347584940996693	0.0214611	9.9196e-06		TMEM144	-292942834506486	14.9259	0.00689895
MRC1	-260356690799762	0.78056	0.000448903		C1QTNF1	-206885839789204	2.98841e+08	187807		CD36	327489155743298	4.48345e-05	2.16278e-09		INHBA	119025664621605	25364.6	16.0591		NCEH1	-302783132386857	1.89401e-14	9.921e-18		INHBA	119025664621605	25364.6	16.0591							CLEC7A	-29808828194838	0.00888672	4.51832e-06		RAB7B	-279437455246942	74.3932	0.00378242
STAB1	-297415153068316	4.3871	0.0027524		MMP9	-159092005158791	5.0702e+08	341397		TLR5	255063528725708	0.00052743	2.77558e-07		FN1	-20366565311996	30353.3	21.9118		LRP1	-401042129435664	6.30363e-14	3.60207e-17		FN1	-20366565311996	30353.3	21.9118							PECAM1	-255273567427404	0.107315	5.95228e-05		SLC8A1-AS1	-263213527319479	143.311	0.0799553
PLXDC2	-270598731612723	119.095	0.0809449		MMP7	-188371368316314	6.37206e+08	514868		CSF3	-418769965694643	0.00143966	8.2075e-07		TAP1	196852690171548	30353.3	2.27117		HEXB	-225334602635647	6.69316e-14	4.14339e-17		TAP1	196852690171548	30353.3	2.27117							RNASE1	-250564847785868	0.000327556	0.000196821		GSN	-192871722051886	143.311	0.0861126
TMEM51	-249506246117506	121.528	0.0889527		SOCS3	-170024459807507	1.16007e+09	989419		ZNF385A	24843628561681	0.00196876	1.20873e-06		APOL2	181365383706628	33666.7	29.0664		CST3	-404089581408377	7.27526e-15	4.85017e-18		APOL2	181365383706628	33666.7	29.0664							S100A4	-198511534865305	0.372932	0.000241324		EEPD1	-246755369699404	760.391	0.492049
GPR162	-25674022304263	142.736	0.111938		ASRGL1	175737158756479	1.1858e+09	1.0646e+06		RNF217	272372430903977	0.00266576	1.75356e-06		VSIG4	-223835980891986	33666.7	2.88627		RNF217	-373945961097597	1.01768e-13	7.26914e-17		VSIG4	-223835980891986	33666.7	2.88627							RAB7B	-319086355024739	0.404973	0.000280776		STAB1	-215469092775837	1258.04	0.988525
SLC44A1	-18883159230192	315.846	0.26421		IL4I1	-129295811022005	1.53374e+09	1.44582e+06		IL13RA1	220641856972791	0.00390534	2.74023e-06		CALHM6	269472831264315	51354.5	47.2932		TMEM51	-349073804325036	1.44013e-13	1.09724e-16		CALHM6	269472831264315	51354.5	47.2932							BIRC3	127369803920117	0.0431787	0.000319325		AC018797.3	-170911003785304	1258.04	0.936998
CCDC170	-245916317918069	2223.7	0.197642		ASGR1	233086333163285	1.86533e+09	1.84214e+06		CYBRD1	266968686107246	0.00410738	3.06212e-06		ANKRD22	241688621538632	9910.28	9.69695		TM6SF1	-270332600228414	2.62999e-14	2.12904e-16		ANKRD22	241688621538632	9910.28	9.69695							RTL5	-243466930399388	0.278216	0.00218612		LRRK2	-215004521554361	1258.04	0.889742
IL13RA1	-191911385706704	3478.73	0.327376		HSPA2	180183831797646	2.493e+09	2.57391e+06		PTGFRN	263581543972487	0.00697457	5.50552e-06		GBP3	181068578642621	102497	106.19		SLC8A1	-443861995809118	1.63423e-12	1.40077e-15		GBP3	181068578642621	102497	106.19							MYCL	-295993733117907	5.74649	0.00485753		ENSG00000289013.1	-255783436312194	1372.22	1.14166
ZMYND15	-225769485784894	4133.04	4.1056		CD80	-164727640261945	2.81883e+09	3.03685e+06		NCEH1	217823885107175	0.0229751	1.91434e-05		APOL1	193438189166864	15267.6	166.965		FAM198B	-489264217021991	3.07352e-12	2.7808e-15		APOL1	193438189166864	15267.6	166.965							SLC8A1-AS1	-297909228012073	5.74649	0.00504661		TGFBI	-211354275772178	1383.69	1.21517
CSF1R	-250003090662903	10425.8	10.9016		LINC00884	-171129348428199	2.98474e+08	3.34957e+06		CPVL	301809049676682	0.0024041	2.10859e-05		STAT1	196918400355365	382654	440.49		KCTD12	-326871526037152	6.90629e-11	6.90629e-14		STAT1	196918400355365	382654	440.49							PALM2-AKAP2	135655933604672	5.88686	0.00544198		VMO1	-242444670299927	2837.33	0.262291
SLCO2B1	-166534027237787	13996.7	15.3673		DHRS9	216594907302227	3.36188e+09	3.92373e+06		MPEG1	24405562650778	0.0247359	2.278e-05		LINC02185	-214719188543344	383769	463.863		ABCC3	-386391732829246	6.90629e-11	6.63324e-14		LINC02185	-214719188543344	383769	463.863							AC018797.3	-183844655915898	2.55624	0.0259937		RNASE1	-18574352001932	4879.44	4.73622
OLR1	-210021836139211	207.589	23.877		ACOD1	-160552380751102	3.45636e+09	4.18915e+06		GRK3	165765623153018	0.0392007	3.78202e-05		ETV7	219702135925963	704501	892.081		ALDH3B1	-288321021437788	1.283e-10	1.34409e-13		ETV7	219702135925963	704501	892.081							ENG	-168427863678057	2.55624	0.0253532		RTL5	-213654886153826	6076.1	6.1786
VMO1	-248684646627216	22595.2	27.1705		PDK4	202514581581894	4.21042e+09	5.29208e+06		PECAM1	259935716546492	0.0703606	7.09685e-05		CCL8	219127380448057	740724	980.583		IER5L	-309205144592972	3.06841e-10	3.36064e-13		CCL8	219127380448057	740724	980.583							RCBTB2	-26115154273835	3.3447	0.0355572		FN1	-281556884376704	8431.76	8.96373
MYCL	-273725751933316	26510	33.2639		UPP1	-133103843771974	5.32364e+08	693027		CST3	27466885589373	0.215057	0.000226346		MIR155HG	18664992824214	1.10496e+06	152.636		CSF3R	-372395889750458	2.75268e-09	3.14592e-12		MIR155HG	18664992824214	1.10496e+06	152.636							ENSG00000289013.1	-295760483342193	3.88291	0.0430737		PECAM1	-218117302644022	8619.91	9.56219
STAC	-217797458455845	66403.9	86.7934		AC004846.1	-156905381286421	6.13014e+09	8.25535e+06		CD101	261857406388952	0.879014	0.000963705		CD80	198056944293842	1.54626e+06	2224.96		PFKFB4	-331532358263128	3.14921e-09	3.74905e-12		CD80	198056944293842	1.54626e+06	2224.96							PDK4	-297144178005503	47.1313	0.0544619		GSN-AS1	-175203392212413	17946.8	21.5677
SLC8A1	-230822744230931	146218	19.8759		AC107068.1	1571323376592	6.94673e+09	9.66685e+06		RNASE1	284245793785004	4.64374	0.0052948		SAMD9L	167746759520052	2.2747e+06	3404.06		LTA4H	-246211598937115	3.49585e-09	4.3282e-12		SAMD9L	167746759520052	2.2747e+06	3404.06							FRY	-112884045328247	65.7801	0.00797318		NFAM1	-24015577089638	17946.8	21.0157
FCGRT	-222691106067707	156450	220.847		CPED1	167889424709572	7.60383e+09	1.09226e+07		MS4A7	192668834464423	5.32564	0.00630585		TXN	183495708423666	2.45783e+06	3819.59		ACP5	-286214220904299	7.2422e-09	9.3114e-12		TXN	183495708423666	2.45783e+06	3819.59							RTN1	-276208852676298	65.7801	0.0820921		CRYBG3	-138024779326531	1972.75	24.6194
RAB7B	-255251037388483	217706	318.7		HRH1	-157972039911957	8.53033e+09	1.26364e+07		PTGS2	-215701067070598	6.25894	0.00768541		PALM2-AKAP2	141477544293309	2.48641e+06	4124.52		DHRS9	-438828364602879	9.25661e-09	1.23421e-11		PALM2-AKAP2	141477544293309	2.48641e+06	4124.52							PLBD2	-170379297901354	91.2845	0.11814		PLXDC2	-231937666426632	41303.8	53.4553
AIF1	-230654001835963	220380	334.136		IL1RN	-115337933408937	108495839695901	1.7467e+07		ZDHHC7	120496802549448	0.922436	0.0117312		EPS8	-174277598010837	2.48641e+06	4293.34		SLC8A1-AS1	-457335343336695	4.01772e-08	5.59481e-11		EPS8	-174277598010837	2.48641e+06	4293.34							SEMA7A	172761487267202	160.132	0.214645		SGPL1	-129199153431008	42682.1	57.212
ANXA4	-140415613712243	282243	442.688		HS3ST3B1	-152417691280159	108495839695901	1.75331e+07		LYZ	236992536932725	11.1625	0.00146856		AC055720.1	265915570957187	2.48641e+06	4242.97		NPC2	-255629798666466	4.01772e-08	5.73959e-11		AC055720.1	265915570957187	2.48641e+06	4242.97							CRYBG3	-149714079971604	198.855	0.27574		TNS1	-195991906863873	45116.4	62.5602
MS4A14	-206629702165302	371383	601.917		SLC41A2	-150098636638993	110016649296609	1.82727e+07		PLXDC2	223724600060859	12.3525	0.0168755		METTL7A	-141356538369711	3.28597e+06	5863.08		CLEC7A	-389481384614313	2.41267e-07	3.56157e-10		METTL7A	-141356538369711	3.28597e+06	5863.08							KCTD12	-229419864394575	255.104	0.365529		KCTD12	-20578890612444	46475.3	66.5927
LILRB4	-190573309384624	554833	92.8251		AC025580.2	-156425690877149	121715705383551	2.07622e+07		GPR162	234409008516929	12.3525	0.0173346		C5orf56	11035492015758	4.0152e+06	7599.37		MRC1	-317066762984885	3.08708e-07	4.70413e-10		C5orf56	11035492015758	4.0152e+06	7599.37							CST3	-255487905113016	264.789	0.0391645		ARHGEF40	-218614839428725	229157	338.942
SOCS6	-1668076766321	607364	1047.89		SLC1A2	-161834208334812	126540724651872	2.27213e+06		PLD3	186041322087845	16.3567	0.0236711		IER5L	-142863650615068	4.0152e+06	7626.43		FGD4	-298031935398189	3.65414e-07	5.74221e-10		IER5L	-142863650615068	4.0152e+06	7626.43							FERMT2	24628459119546	283.982	0.433159		FLRT2	-181776331429162	413070	630.058
GSN	-200676568823847	743259	1321.21		TGM2	-149795322983498	126540724651872	2.27078e+07		TMEM86A	223452372556902	43.0226	0.0641481		AC022509.2	220038914337217	6.02695e+06	11794.4		AIF1	-397672103239676	5.2823e-08	8.5523e-10		AC022509.2	220038914337217	6.02695e+06	11794.4							LGMN	-263947789184485	295.601	0.464546		SNX30	-125821433592747	462772	74.8649
SLC8A1-AS1	-229251965636334	1.17789e+06	2155.39		PROCR	-142528936026818	127268260757292	2.34233e+07		GAA	205751360096224	52.3017	0.0802771		CASP7	14055046146204	6.16762e+06	12424.7		GAA	-280913028972447	1.48385e-06	2.47308e-09		CASP7	14055046146204	6.16762e+06	12424.7							AC090559.1	-29086830707074	433.927	0.701985		CD86	-16515941645487	472743	786.631
DSC2	-221373971880721	2.05888e+06	3875.13		ANGPT1	171220562787179	134149234841767	2.52919e+07		GAS7	197267272263695	68.1415	0.107578		SLC41A2	175798745186346	7.05437e+06	1461.71		GPX1	-262886260313372	1.7814e-06	3.05383e-09		SLC41A2	175798745186346	7.05437e+06	1461.71							NFAM1	-272740414648156	520.055	0.865356		RTN1	-231633602507663	551237	94.2721
PECAM1	-219982366460876	2.18459e+06	4225.95		MSC	-166314616094137	13537075573109	2.61298e+07		MIR3945HG	-280096317650786	106.53	0.172855		CD9	-137349942816573	7.51253e+06	1599.88		GPNMB	-287302220423634	2.21619e-06	3.90472e-09		CD9	-137349942816573	7.51253e+06	1599.88							ENSG00000285693.2	-162361096861589	544.048	0.930427		ARHGAP18	-164707181757298	650113	1141.87
CYBB	-199497325962862	230390	4577.21		HGF	184007931174891	146226603478853	2.88817e+07		AIF1	229545181880857	106.805	0.00177985		AC007991.4	213038727556405	7.72862e+06	16903.9		ENSG00000289013.1	-434942452139109	2.4023e-06	4.46141e-09		AC007991.4	213038727556405	7.72862e+06	16903.9							CTNND1	-128583815826494	900.679	1.61691		MYCL	-240979735897916	669421	1206.72
RNF217	-217506552232681	2.67473e+06	5453.77		TGFA	-13228725827044	203393167130197	4.10858e+07		FUCA1	254018323974444	238.255	0.407487		SECTM1	191388575449661	1.3843e+07	31073.8		FGL2	-358225624098091	2.4023e-06	4.44007e-09		SECTM1	191388575449661	1.3843e+07	31073.8							LRRK2	-226441705279244	900.679	1.62359		MILR1	-197517416767297	875384	1618.46
GRK3	-125379107404356	2.87183e+06	6005.8		AC002480.3	-12883072949413	204936993314442	4.23176e+07		RNASE6	238459587717621	30.6536	0.537711		GCH1	193794556642746	1.42517e+07	32811.5		APOE	-470673958403299	3.65022e-06	6.95279e-09		GCH1	193794556642746	1.42517e+07	32811.5							EPHB2	-369741184574258	978.326	1.80878		SDS	-233838398166136	1.03048e+06	1962.44
PTGFRN	-242156496379188	3.95202e+06	8471.41		WNT5A	-149769798166284	211879306221746	4.47023e+07		PLOD1	177654693344186	49.2159	0.884906		PDE4B	111619852442149	1.70269e+07	40513.6		ENSG00000287613.1	-424017126689585	3.9537e-05	7.71914e-08		PDE4B	111619852442149	1.70269e+07	40513.6							PLXDC2	-262259918932098	10.6159	0.201179		RCBTB2	-219197779227335	1.03048e+06	2000.48
DPYD	-147883269176757	4.42813e+06	9723.51		GPR68	-145482543033303	257877852548437	5.78798e+07		SLC8A1	221115768757574	49.2713	0.90751		AC022509.1	221161152382818	1.70269e+07	42140.9		APOC1	-416004793542597	0.000251836	5.03673e-07		AC022509.1	221161152382818	1.70269e+07	42140.9							TGFBI	-264396024844001	1539.97	2.98954		HAUS1P1	-203655670210168	1.1774e+06	2340.11
ENSG00000289013.1	-225890303848008	4.53659e+06	10416.5		SLC30A4	-153643810111645	257877852548437	5.72652e+07		DHRS9	292209878626345	807.234	1.52221		IFI35	167378325918086	1.70269e+07	42082.4		MYCL	-389979564305592	0.000305564	6.25679e-08		IFI35	167378325918086	1.70269e+07	42082.4							SLCO4A1	234955265164988	1672.51	3.32414		GAPT	-219976786784142	1.78201e+06	3624.16
LRP1	-222964853580739	4.53659e+06	10436		SLC39A8	-149997209460633	280767372037695	6.5538e+07		GAPT	218086986019969	929.746	1.79401		GBP2	163924492601052	1.92052e+06	48637.6		CD300LF	-321870375950022	0.000307282	6.4383e-07		GBP2	163924492601052	1.92052e+06	48637.6							GAPT	-257341423577142	1825.84	3.71329		AC098613.1	-204100087946382	1.78645e+06	3715.75
PMP22	-20233457777305	6.20742e+06	1460.42		CCL19	-183156739482947	280767372037695	6.53779e+07		DLL4	-338457268654596	1046.53	2.06526		SCARB1	-168270027466575	2.30502e+07	59701.8		IL13RA1	-268996999840266	0.000760491	1.62962e-06		SCARB1	-168270027466575	2.30502e+07	59701.8							P2RY10	105674747205217	1985.01	4.12874		MT-TA	207159839979105	2.79414e+06	5940.86
TMEM170B	-150396898812103	704098	16933.4		ARNT2	-160999261145911	282985496341991	6.73261e+07		CTSS	200434179336004	1131.96	2.28349		PARP14	147825235541524	2.53946e+07	6723.57		CPVL	-411045590671324	0.000797224	1.78426e-06		PARP14	147825235541524	2.53946e+07	6723.57							TNS1	-212298706067553	2273.73	4.83436		RNASEH2B-AS1	-186979814801576	3.37382e+06	7329.31
TYROBP	-191146398011405	8.63645e+06	21222		ATP13A3	-151340697789529	293772491658554	7.12112e+07		AC107068.1	226789108603516	1262.37	0.260191		AVPI1	-11817612222787	2.59307e+07	70147.5		CYBB	-324463950304409	0.000797224	1.77895e-06		AVPI1	-11817612222787	2.59307e+07	70147.5							SERPINB2	235821863345452	2554.14	5.54864		DPYD	-107681965448149	3.66569e+06	8132.81
RNASE1	-25563967174498	121202	30416		C1orf122	-125669000744249	329607039402282	8.13771e+07		FCGRT	212588940722039	1943.88	0.409185		ENSG00000286548.1	196671714415254	2.87833e+07	79521		ATG16L2	-126731688406546	0.00105013	2.40031e-06		ENSG00000286548.1	196671714415254	2.87833e+07	79521							GSN	-191733106367861	3100.88	6.8797		AC069549.1	-273661001385194	4.55199e+06	10309.6
OLFML2B	-221632048346289	1.98569e+07	5086.98		CTTNBP2	180304587965061	406317400750087	1.05788e+08		STARD13	259299841420301	2513.53	5.5114		GGT5	18571242155635	2.96059e+07	83497.7		PARVG	-141250375014216	0.00111041	2.59096e-06		GGT5	18571242155635	2.96059e+07	83497.7							SHTN1	-215755259361066	3205.68	7.26039		CSF1R	-209833670516121	5.20023e+06	12018.1
NLRC4	-159335963930809	2.02423e+07	52915.5		DUSP5	-137944358817991	406317400750087	1.02923e+08		ANXA4	145469709175347	3629.71	8.11802		CD40	183017863593987	2.96989e+07	87178.9		MILR1	-300404305136316	0.000199134	4.7413e-06		CD40	183017863593987	2.96989e+07	87178.9							SNX30	-137116933407373	432.754	10.0012		AHRR	-183461615637248	5.69323e+06	13420.6
CMKLR1	-183070681686239	2.34535e+07	62536.2		SORL1	101613164320749	406317400750087	1.04321e+08		LGMN	221437965925508	4118.05	9.39081		RHEBL1	196949198950493	3.40694e+07	101969		TMEM170B	-229947158063218	0.00293084	7.11776e-06		RHEBL1	196949198950493	3.40694e+07	101969							CSF1R	-244139951566858	5158.96	12.1612		SLC36A1	-152572726584461	60635.9	14854.2
CD300E	-203708147829111	3.04474e+07	82776.4		AC022509.1	-153509795401958	441638193886632	1.18949e+08		EPHB2	341440534794885	448.948	10.4347		MYO1B	152235881572707	3.59643e+07	109710		ARHGAP18	-242031873915394	0.00364649	9.02939e-06		MYO1B	152235881572707	3.59643e+07	109710							DLL4	399532378045257	5303.21	12.7463		SDSL	-192968128120236	60635.9	1480.52
CSF3	29530946278926	3.14197e+07	8706.24		TMEM170B	111501579504784	509534624821369	1.39523e+08		SOCS6	171653570241137	5252.1	12.4376		LAP3	191778446030485	4.38582e+07	136315		MPEG1	-349926749481577	0.00400988	1.01202e-05		LAP3	191778446030485	4.38582e+07	136315							SLC36A1	-174077602054974	5976.94	14.6419		SLC8A1	-210322053647779	6.45692e+06	16116.2
CLEC6A	-2069784543463	4.48079e+07	126503		GGT5	-129037279035301	528162191524288	1.46995e+08		CSF1R	202487315793931	590.668	14.2467		RPL7AP64	-180890730614327	4.61072e+07	145959		CORO1B	-159867263959145	0.00449593	1.1561e-05		RPL7AP64	-180890730614327	4.61072e+07	145959							VMO1	-269240783815677	15851.2	39.5638		GPNMB	-124085560227029	8.01089e+06	21067.1
AC114878.2	-150662264401401	4.70219e+07	135212		CCL3	-116088762163711	541595141355996	1.53165e+08		INSR	175724781916714	21199.6	52.0623		AC022816.1	186716353956128	5.18962e+07	167272		TGFBI	-343613177351715	0.00551379	1.44409e-05		AC022816.1	186716353956128	5.18962e+07	167272							IL13RA1	-210725001824039	28344.5	72.0566		CLEC6A	-221726190345061	8.01089e+06	21032
TMEM86A	-18501224925112	5.26217e+07	154066		PTGS2	-127383262323813	550666879061803	1.58202e+08		NEFH	-268980157666259	219.587	54.8895		GLS	118210236866239	5.27282e+07	172989		ALOX5	-223050385166697	0.00655471	1.74792e-05		GLS	118210236866239	5.27282e+07	172989							LRP1	-249805683771267	28654.8	74.1701		AC087284.1	-179711708191335	8.01089e+06	21105.7
PFKFB4	-184375572266344	6.39215e+07	190491		GPR84	-142241099376783	585358329290584	1.73424e+07		IL6	-116096419168151	22233.4	5.65512		PSME2	172227535245511	5.70964e+07	190606		CTSS	-280473664424594	0.00665276	1.80575e-05		PSME2	172227535245511	5.70964e+07	190606							ARHGEF40	-240964768672992	35908.8	94.606		LGMN	-217692499861202	9.31028e+06	2538.97
FCGR3A	-179438951773491	7.2266e+07	222915		IGFN1	-20356701438199	591767726010958	1.78797e+08		ASRGL1	231375253658009	26407.7	68.3267		HS3ST3B1	166893832271777	6.08861e+07	206762		CSF1R	-369651102119507	0.0111552	3.08095e-05		HS3ST3B1	166893832271777	6.08861e+07	206762							AC087284.1	-20269754853291	47434.4	127.164		NT5DC2	-184865439589004	9.55625e+06	26719.4
ENSG00000287613.1	-217683009246465	7.2266e+07	222112		AC093583.1	-124541388251451	591767726010958	1.80636e+08		CD9	242412293584856	32944.8	86.6855		PDCD1LG2	169199700957543	7.09477e+07	245013		TIMP2	-286895326381025	0.0130014	3.65277e-05		PDCD1LG2	169199700957543	7.09477e+07	245013							SDS	-276643026396793	54926.1	149.787		IFI30	-165291377083201	9.55625e+06	26943.9
GLUL	-193828686776944	7.25922e+07	22928.2		NRP1	-132502082708697	651303135486206	2.01732e+08		INHBA	-214703504873977	4148.99	110.989		TRIM21	137363091728588	8.02491e+07	281754		LGMN	-314986670109169	0.0207534	5.92953e-05		TRIM21	137363091728588	8.02491e+07	281754							NOD2	-168024477931508	77381.2	214.6		CXCL16	-179638741920427	964400	27637.1
GAA	-164838873385609	7.25922e+07	23151.2		EMP1	-13409415119409	711226588409259	2.25984e+08		CEBPA	242634503890975	43665.5	118.724		DTX3L	141214933545383	1.21301e+08	432869		ST3GAL6	-238097142564279	0.0229094	6.65464e-05		DTX3L	141214933545383	1.21301e+08	432869							TTYH3	-174416396236947	78314.2	220.807		FLVCR2	-16229010548062	9.89435e+06	28811.8
SLC43A2	-158346046959012	8.50706e+07	275756		LILRB4	-116264723947771	711226588409259	2.26678e+08		MS4A14	193653865503763	4437.17	122.59		ENSG00000286162.4	16182811830349	1.30945e+08	474822		SHTN1	-257586514663473	0.0340836	0.000100628		ENSG00000286162.4	16182811830349	1.30945e+08	474822							TIMP2	-208879268061191	124708	357.38		TMEM51	-188622420912595	1.08405e+07	32068
ANKRD50	-156210303770531	1.83364e+08	613546		AC025048.4	-12635475335366	774208565977411	2.50227e+08		MAOA	-225215558646466	59258	166.316		KCNN4	176824562019252	1.39999e+08	515711		PLXNB2	-250090629291801	0.0343175	0.000102952		KCNN4	176824562019252	1.39999e+08	515711							VSIG4	-237068023053975	132029	384.46		PLBD2	-138636713379215	1.24679e+07	37649.2
AC025048.4	-189997786054374	1.83364e+08	606254		TLR5	131605007805926	783762043750739	2.56833e+08		ALDH2	18922666678671	97476.4	277.857		PARP9	15487099160364	1.45889e+08	545802		ARHGEF40	-293164811492147	0.0344131	0.000104878		PARP9	15487099160364	1.45889e+08	545802							GPNMB	-166598282829732	151654	448.617		CYBB	-187699368708706	1.24679e+07	3803.49
LYZ	-216359636590473	2.03469e+08	69145.8		BX255923.2	-158963741728463	944136200716389	3.13624e+08		VMO1	179870178612388	107226	31.0351		WARS	197119232018983	1.52326e+08	585986		RAB7B	-425866742448151	0.0370366	0.000114637		WARS	197119232018983	1.52326e+08	585986							IQSEC2	-237626247003397	163740	491.94		IL13RA1	-183506494787178	1.65803e+07	52424
GAPT	-182193358237613	2.15744e+08	744450		AC002480.2	-116683177775961	105352678454952	3.54691e+08		RTN1	209992911074259	140414	412.566		APOL3	170729521316317	1.52326e+08	587419		GSN	-27423745752001	0.0561878	1.7659e-06		APOL3	170729521316317	1.52326e+08	587419							LGALS2	-281685706726871	180170	54.9629		ATG7	-116842476884316	1.72768e+07	55899
RNASE6	-214783752780477	2.35162e+08	823748		MAMLD1	-144240313846399	108118787153423	3.68857e+08		IL1A	-141540853165586	166316	495.966		INHBA-AS1	173462835235579	1.90191e+08	744389		RGS12	-32279390455581	0.0639012	0.000203875		INHBA-AS1	173462835235579	1.90191e+08	744389							LINC01094	-244350375867945	182898	566.406		ADAP2	-194718981727396	1.91757e+07	62929.2
ACP5	-165856576779374	2.52462e+07	897548		CD276	-124717305066773	10874060473935	3.7586e+08		CCL3	-19189370064941	168664	510.364		PSMB9	144202853743911	2.15622e+08	856331		MITF	-305152343385599	0.0664759	0.000215255		PSMB9	144202853743911	2.15622e+08	856331							ZNF385A	-231661908647468	194085	610.021		EPHB2	-289133566197433	1.93791e+07	64492.6
OAF	-188713092845017	2.76394e+08	99708		IL2RA	-148044807471113	122968406900871	4.30558e+08		ENSG00000285693.2	181305045174227	182826	561.233		ANTXR2	109731294585422	2.45993e+08	991108		CCR2	-353479302763612	0.0681735	0.000223999		ANTXR2	109731294585422	2.45993e+08	991108							RGS1	190117584253254	20553	655.491		AC090559.1	-232824645953352	2.27129e+07	76636.8
MILR1	-195016991910622	2.79216e+08	1.02186e+06		CPVL	196005348421692	129094282003061	4.57802e+06		FCGR3A	188988071194139	196556	612.001		CISH	153361646478225	3.03128e+08	1.23875e+06		PSAP	-264025024588146	0.148678	0.000495594		CISH	153361646478225	3.03128e+08	1.23875e+06							SLC8A1	-24021935455917	229806	754.157		IL23A	172058019208422	2.57268e+07	87995.4
WFDC21P	-182025479510784	2.96536e+08	1.10201e+06		CYBRD1	141614593200573	137574452928251	4.9405e+08		MMP7	-267109908551687	210502	664.656		LIMK2	14348730441838	4.00677e+08	166045		CTSB	-28296123436333	0.171353	5.79337e-05		LIMK2	14348730441838	4.00677e+08	166045							TRAF1	137187665056075	229806	750.718		ENSG00000285693.2	-133104839558832	2.64506e+07	91693.9
MMP9	-170835065333186	2.96536e+08	1.11625e+06		STRIP2	-144413480487565	156843175314591	5.70288e+08		SERPINB7	-265937506632387	252346	807.843		FBXO6	17014492779043	4.53344e+08	1.90481e+06		LMNA	-249279053756569	0.203921	0.000699158		FBXO6	17014492779043	4.53344e+08	1.90481e+06							BX255923.2	208313464022163	241839	804.826		AVPI1	-150458068712143	2.6714e+07	93841.7
CST3	-216665228914633	2.99702e+08	1.14384e+06		KCNN4	-139580420072656	164199840198397	6.11778e+08		CEBPD	210802542593584	290768	9.43596		NHS	-156278651394423	5.24899e+08	223567		PLBD2	-207539840514063	0.32288	0.00112239		NHS	-156278651394423	5.24899e+08	223567							IL2RA	198005530162034	325399	1104.93		BATF	139461856980975	2.75205e+07	97946.7
CLEC4D	-153088592489364	3.6641e+07	1.4176e+06		PAPLN	-126511551712803	169827269189399	6.40369e+07		TMEM51	182706471158491	312253	1027.01		RCN1	147509630602625	5.74191e+08	247866		FCGR2C	-271774958956779	0.374448	0.00131948		RCN1	147509630602625	5.74191e+08	247866							RNF217	-236512155742371	407029	1429.82		PDK4	-23107549848697	2.82106e+06	101707
PLOD1	-137582045742886	4.32364e+08	1.69537e+06		MT2A	-145312427538131	176531633831177	6.73573e+08		LRP1	173721706604973	321743	1072.34		IMPA2	-158743439281576	5.88275e+07	2.57332e+06		NPL	-289716308079483	0.393946	0.00140695		IMPA2	-158743439281576	5.88275e+07	2.57332e+06							PSAP	-196223421171535	414249	1474.33		TTYH3	-152666604439265	3.27416e+06	119556
VRK2	-103815920910321	4.34556e+08	173464		ALDH1A1	16905622585044	187208314114252	7.22715e+08		OLFML2B	181379012760881	370410	125.078		UBE2L6	143239152074841	6.39615e+08	287153		TLR8	-307708264919241	0.401603	0.00145342		UBE2L6	143239152074841	6.39615e+08	287153							GPR171	109268500891417	488365	1773.35		DSC2	-195722550597029	3.45744e+07	127846
NPC2	-166051096249075	4.34556e+08	1.7494e+06		DLL4	-18251567299114	203065420481985	7.93046e+07		PFKFB4	187674886748352	414248	1416.98		TGM2	190519691434479	6.39615e+08	2.84548e+06		KCNE3	-296227511027903	0.453374	0.00166237		TGM2	190519691434479	6.39615e+08	2.84548e+06							PLD3	-160785174447514	488365	1783.26		PALM2-AKAP2	102490822880117	3.55135e+06	132960
CD14	-1815282928709	5.16748e+08	2.1073e+06		AC055720.1	-130560496090541	208815618039276	8.24877e+08		TST	176808203718742	478701	1658.44		NEURL3	174135846860254	6.5212e+08	2.99422e+06		GRN	-256281995658455	0.784172	0.00291264		NEURL3	174135846860254	6.5212e+08	2.99422e+06							LOXL3	-198758870211731	498611	1843.72		SHTN1	-180671035212704	4.16431e+07	157834
EPHB2	-271181796602447	5.86012e+08	2.45104e+06		MYO1B	-125936407572844	214607555557045	8.67023e+08		STARD13-AS	23639156009077	489841	171.851		SQOR	151359374349212	6.5212e+08	3.00274e+06		C5AR2	-276997838757565	0.791827	0.00297878		SQOR	151359374349212	6.5212e+08	3.00274e+06							PTGS2	19241586356332	51137.4	1914.55		FAM198B	-178760487650801	5.07354e+07	194640
CD300LF	-183822028390786	5.86012e+08	2.43771e+06		RPL7AP64	19644087130445	221097510965779	9.03168e+08		DUSP4	-16718545431635	520844	1850.12		TRIM69	123198303922461	6.77579e+08	3.15897e+06		LOXL3	-281445495788152	0.816558	0.0031107		TRIM69	123198303922461	6.77579e+08	3.15897e+06							ARHGEF11	-178333559713757	721825	2735.83		MAFB	-177279046347924	5.21114e+07	202327
ALDH3B1	-175274562593085	7.03042e+08	2.97728e+06		CAT	10733028155429	234557483433729	9.6868e+08		C1QTNF1	-30654462535189	740185	2661.72		KLF7	-113169957147312	6.95665e+08	3.28333e+06		RTL5	-264667308683299	0.117049	0.00451475		KLF7	-113169957147312	6.95665e+08	3.28333e+06							HORMAD1	-242631033570732	777070	3011.88		ZMYND15	-197087190787012	5.21794e+07	205003
MITF	-158074166737231	7.10048e+08	3.08119e+06		PROC	126263940566521	242795396244877	1.0136e+09		SCN1B	-250708721999096	790833	2878.53		ENSG00000290525.1	183779718049721	7.34916e+08	3.55318e+06		RNF130	-227609676759254	0.121719	0.00475286		ENSG00000290525.1	183779718049721	7.34916e+08	3.55318e+06							SLC35F6	-116414890250493	777070	3052.97		ENG	-130602641446587	5.36567e+07	213287
RTN1	-198054326288826	7.10048e+08	3.0508e+06		AC025580.1	-138623651605179	245325857326514	1.03518e+09		IL12B	-247505425248713	8400.52	3094.52		APOL4	207396787552794	7.34916e+08	3.54123e+06		SNX30	-170566387661662	1.45132	0.00573617		APOL4	207396787552794	7.34916e+08	3.54123e+06							AVPI1	-165378464540602	777070	3033.17		ZNF385A	-19856728490482	5.52315e+07	222100
MB21D2	-120156049362555	1.06304e+09	4.71921e+06		NEFH	-158247591864545	246588049394355	1.05157e+09		CLEC1A	232052938437819	942240	3512.27		XRN1	107669786210129	8.09798e+08	398049		ZNF385A	-334727985803714	1.82349	0.00729395		XRN1	107669786210129	8.09798e+08	398049							FZD1	-218123526016986	1.07703e+06	42.8125		MYOF	-172746929638124	5.62202e+07	228675
RAB34	-156064155424625	1.06304e+09	4.72412e+06		C15orf48	-130332128450334	267604416324172	1.15321e+08		IL2RA	-223011336613091	961977	3628.03		PIM1	139163767923667	8.09798e+08	4.00844e+06		SLCO2B1	-465372155589499	1.96382	0.0079488		PIM1	139163767923667	8.09798e+08	4.00844e+06							MT-TA	221952315686497	1.21112e+06	4870.22		LAMA2	-176477940218728	6.47955e+07	266550
PDK4	-226651605521104	1.10517e+09	4.96913e+06		SLC11A1	-121133913633517	267770986852317	1.16595e+09		FGL2	217987000462484	1.01238e+06	3862.5		HGF	-153942868912966	9.19954e+07	4.60665e+06		TBXAS1	-245081427288958	0.215808	0.00883786		HGF	-153942868912966	9.19954e+07	4.60665e+06							GAA	-187748786882987	1.40337e+06	5708.18		AC010997.6	-216989169631287	6.87229e+07	285882
ABCC3	-197200504086995	1.12835e+09	515897		HBEGF	-125000778954968	275524770674831	1.21208e+09		ANKRD50	166182719264328	1.03382e+06	3989.64		AL591468.1	221573820454144	9.80132e+08	4.96441e+06		PRAM1	-283154566074055	0.297712	0.0123338		AL591468.1	221573820454144	9.80132e+08	4.96441e+06							CDH23	-186584180079264	1.84041e+06	7655.96		CCDC170	-18247835738659	8.27488e+07	351879
SDSL	-181730267638024	1.16625e+08	5.42669e+06		CLEC10A	174352036036433	301244817181564	1.33875e+09		IL1B	-157260581939597	1.1404e+06	4450.99		UBXN11	-115806525244176	1.05621e+09	5.41052e+06		GAPT	-300460423418396	2.99335	0.0126861		UBXN11	-115806525244176	1.05621e+09	5.41052e+06							ADAP2	-215610424522607	2.1491e+06	9039.43		AIF1	-194568694611697	9.06032e+07	396487
CTSS	-153054154102911	1.34818e+09	6.3437e+06		MCEMP1	-125601726252444	310891554933015	1.39557e+09		TMEM144	194837752861208	1.38773e+06	5477.18		AC067945.1	170853804024741	1.11003e+09	5.7501e+06		COLGALT1	-192166854530828	2.99335	0.0125962		AC067945.1	170853804024741	1.11003e+09	5.7501e+06							FGD6	-176212950142411	2.17393e+06	9244.37		AL356124.1	-163594960279356	9.06032e+07	397707
SLAMF8	-174287873084404	1.52666e+09	7.26337e+06		PLAUR	-133027145700266	335795351775961	1.52244e+09		SLC8A1-AS1	18562778193732	1.53916e+06	6142.32		PSMB10	114766269986487	1.16377e+09	6.09547e+06		LMO2	-269303676902499	4.42682	0.0189721		PSMB10	114766269986487	1.16377e+09	6.09547e+06							AC098613.1	-219053528628158	2.23166e+06	9592.99		SEMA7A	131860659488078	9.06032e+07	397842
LINC00937	-180221255198396	1.54561e+09	7.43433e+06		MNDA	155102174901432	352088240248121	1.61211e+09		AVPI1	183774531820701	1.70451e+06	6876.93		TRIM22	105958745794397	1.2847e+09	6.80284e+06		CYFIP1	-245288688562637	4.71043	0.0204119		TRIM22	105958745794397	1.2847e+09	6.80284e+06							FAM198B	-225550762547717	2.33498e+06	10145		ARHGEF11	-15748830164242	1.04571e+07	464008
MS4A4A	-189674279243958	1.6078e+09	7.8175e+06		EPHB2	174752626471889	353917642803615	1.63637e+09		MIAT	-15181029304005	1.7442e+06	7113.57		CXCL10	179851947740227	1.59812e+09	8.55443e+06		ABR	-180401909724506	5.80773	0.002572		CXCL10	179851947740227	1.59812e+09	8.55443e+06							AC010997.6	-252042378361459	2.46824e+06	10838.1		ITPRIPL2	-114580248984329	1.17172e+08	530754
FCRLB	-180802893525188	1.69018e+09	8.30642e+06		ENSG00000287037.1	-101417860546841	362018779900053	1.69008e+09		CLEC10A	2346545380488	2.00379e+06	8260.17		GBP1P1	167298627226855	1.62891e+09	8.81302e+06		GRK3	-201506408262815	5.80773	0.00256477		GBP1P1	167298627226855	1.62891e+09	8.81302e+06							CCR2	-190319072618759	275641	12358.3		RNF217	-199979683527808	1.17313e+08	536816
SIGLEC7	-183874971414792	1.72107e+09	8.5482e+06		KIAA1211	-130304568733082	368041073032036	1.73472e+09		ENSG00000289013.1	184501762501925	2.01661e+06	8447.48		PLCB2	-111285165991333	1.69432e+09	9.26442e+06		VMO1	-362547166461854	6.19132	0.0277135		PLCB2	-111285165991333	1.69432e+09	9.26442e+06							GPR162	-225129271510092	275641	12314.2		MPEG1	-183225394087992	1.20739e+08	563656
CLEC7A	-188786586846406	1.78605e+09	8.96434e+06		ADGRE1	-12813561391198	434284310354273	2.06644e+09		EEPD1	198927925821222	2.01661e+06	848.985		AC083837.1	139515706648939	2.07099e+09	1.14433e+07		ARHGAP22	-271906668977079	6.39189	0.0289157		AC083837.1	139515706648939	2.07099e+09	1.14433e+07							RNASE6	-227456755446327	3.3344e+06	15257.9		NOD2	-143092255349949	1.20739e+08	563390
PLXNA2	-181223229790166	2.04748e+09	1.03835e+07		GJB2	-132166338816031	455598322660185	2.22921e+09		TNFSF15	-148695990130766	2.02318e+06	8606.24		C5AR2	-138238984113839	2.13004e+08	1.18922e+06		CCDC88A	-173127061250191	6.89028	0.0315525		C5AR2	-138238984113839	2.13004e+08	1.18922e+06							MILR1	-206320259296459	3.3344e+06	15130		MYBPC3	-161037317894313	1.3144e+08	619687
LGMN	-178906327500091	2.05664e+08	1.05375e+07		MOB3B	-115894890263901	461538395010645	2.279e+08		RAB7B	176005909511574	2.21962e+06	9539.21		JAG1	140483624788131	2.17906e+09	1.22912e+07		HGF	-312423843754159	6.89028	0.0318265		JAG1	140483624788131	2.17906e+09	1.22912e+07							REPS2	-170257561018898	3.35644e+06	15513.9		SOCS6	-118196401284244	2.05752e+08	98905.3
INSR	-137517083314413	2.33698e+09	1.20961e+07		RAB13	-105299939514774	464610895288693	2.31502e+09		FCGR2C	213594799766194	2.35321e+06	10216.5		C5orf15	112244760998699	2.29439e+09	1.30738e+07		ZNF710	-169834634429137	7.2663	0.0339094		C5orf15	112244760998699	2.29439e+09	1.30738e+07							CD274	165051284958335	3.40223e+06	15882.9		S1PR2	-138952843090871	2.49673e+08	1.22327e+06
TMEM144	-19961746417019	2.54284e+09	1.34274e+07		WFDC21P	-109560675095326	513262331691975	2.58048e+09		PDGFC	188515596198594	2.47352e+06	10847.3		SERPINB9	144245070124812	2.65289e+08	1.5422e+07		MS4A4A	-36194200948045	7.39207	0.0348483		SERPINB9	144245070124812	2.65289e+08	1.5422e+07							FLRT2	-229138167739838	3.44267e+06	16230.7		HORMAD1	-200717461289727	2.60412e+07	1.31199e+06
TYMP	-141030365380629	2.54284e+09	1.3426e+07		CORIN	144443194820854	513419307588116	2.61605e+08		APOE	276829704994202	2.76896e+06	12264.4		P2RY14	156961785115253	3.03441e+09	1.78568e+07		OLFML2B	-358826233795636	8.55493	0.0413935		P2RY14	156961785115253	3.03441e+09	1.78568e+07							ELOVL7	18874281688832	3.65253e+06	17389		LRP1	-202289095533041	2.60412e+07	1.29453e+06
AC069549.1	-208161306446677	2.75143e+09	1.46727e+07		C11orf45	166925611812253	513419307588116	2.62736e+09		HORMAD1	197862718481979	3.17136e+06	14324.9		IL2RA	136961187634401	3.03441e+09	1.79892e+07		H2AFY	-163991362930316	8.55493	0.0411657		IL2RA	136961187634401	3.03441e+09	1.79892e+07							LAMA2	-195390307326423	3.78006e+06	1852.03		TIMP2	-175927797946361	2.60412e+07	1.31122e+06
CD101	-185286838802243	2.78333e+09	1.51339e+07		NECTIN2	-115943615393395	533424340742033	2.75368e+09		BX255923.2	-242315284966053	3.17136e+06	1426.8		EPHB2	-144219836531029	3.20649e+09	1.91939e+07		TLR4	-272973861817612	8.55493	0.0415525		EPHB2	-144219836531029	3.20649e+09	1.91939e+07							IL23A	184789127025702	3.78257e+06	18707.4		FAM198B-AS1	-228817165553409	2.66287e+07	1.3539e+06
IL4I1	-120062007313481	3.29282e+08	1.80763e+07		DNAJB5	-111769793278394	539828685311663	2.81098e+09		RPL7AP64	276215902492972	3.36916e+06	15366.1		AC004540.2	164587018547319	3.42207e+09	2.06814e+07		DLL4	334811988596227	8.77731	0.0430506		AC004540.2	164587018547319	3.42207e+09	2.06814e+07							MYOF	-189469884507138	4.53128e+06	22619.8		ABR	-107367325620463	2.72083e+07	1.39594e+06
TBXAS1	-159870506312278	3.60398e+09	2.01613e+07		C6orf223	-13194939421045	580737062652832	3.07613e+09		TM4SF1	-269528349926115	3.61005e+06	1662.3		SUCNR1	15393571265372	3.46949e+09	2.11676e+07		ENSG00000285693.2	-190171158032213	9.03342	0.0447369		SUCNR1	15393571265372	3.46949e+09	2.11676e+07							IL10	241052577660354	4.64698e+06	23412.1		FCHO2	-123647760949456	2.79404e+08	1.45933e+06
CXCL16	-166802384919236	3.60398e+09	2.01537e+07		MIR320A	150351481063439	63050103469862	3.36803e+09		CSF2	-129367257163254	4.19325e+06	19492.4		SNX10	177299856815078	3.7338e+07	2.29951e+07		BAIAP2-AS1	-248203554208204	9.18383	0.0459191		SNX10	177299856815078	3.7338e+07	2.29951e+07							CD86	-163700069313912	4.87845e+06	24803.8		CLEC4A	-178581775449571	2.79404e+08	1.45611e+06
AC116353.5	-178749984931432	4.21184e+09	2.40022e+07		RHBDD2	-108979118165731	641995769324626	3.45825e+09		ENSG00000287613.1	172941471330955	4.41319e+06	20708.3		IL15	142183253870472	4.81388e+09	3.0201e+07		SORT1	-262614545212953	9.48522	0.0478778		IL15	142183253870472	4.81388e+09	3.0201e+07							CEBPA	-196516828269665	511774	26257		SLC35F6	-100301167859547	3.07589e+08	1.62076e+06
HEXB	-128995157844584	4.97152e+09	2.88513e+07		MYO10	-114716268175276	64391942170986	3.49752e+08		MIR155HG	-203275076009342	4.58197e+06	21701.2		BST2	112678345895604	4.87903e+09	3.08906e+07		FCN1	-298888716693795	17.579	0.089569		BST2	112678345895604	4.87903e+09	3.08906e+07							FCN1	-158118747224323	5.70094e+06	29512.6		DPYD-AS1	-134251487377806	3.12273e+08	1.65987e+06
IL23A	173127157017726	5.98565e+09	3.50496e+07		SOX5	-133556300692294	655940151537065	3.59226e+09		ABCC3	179590441706082	5.11891e+06	24468.8		DDX60	121484712439371	5.11263e+09	3.26639e+07		NLRC4	-248793440982813	18.7687	0.00965246		DDX60	121484712439371	5.11263e+09	3.26639e+07							PDCD4	109179030848844	5.9007e+06	30819.5		AC066613.1	-160266775535587	3.24421e+08	1.75444e+06
GCKR	227853522473495	6.59076e+09	3.89374e+06		TXN	-127869084835337	662889939143685	3.66007e+09		RASAL1	191850892009427	624983	30148.7		ENSG00000289977.1	-144611801048177	5.22245e+09	3.3666e+07		CLMN	-227685206175473	19.0329	0.0987898		ENSG00000289977.1	-144611801048177	5.22245e+09	3.3666e+07							PTGFRN	-194630689573437	6.21876e+06	33343		IL10	213609341118867	3.56904e+08	1.97959e+06
HTRA1	-115890084813215	7.11374e+09	4.23991e+07		CEBPA	152115573951794	664225286141919	3.69726e+09		IER5L	20916582552868	6.43053e+06	31302.4		SAMD4A	153968063558008	5.82671e+09	3.85675e+07		FCGR3A	-288298489740441	22.1718	0.116138		SAMD4A	153968063558008	5.82671e+09	3.85675e+07							GSN-AS1	-165008790804669	6.21876e+06	33235.3		ENSG00000286504.1	-182304394059709	3.61629e+08	2.02251e+06
DAPK1	-124514686950459	7.21098e+09	4.33556e+07		CYP7B1	-139949950167904	676007597046461	3.82354e+09		ASGR1	321375023863074	6.48104e+06	3183.25		PSME1	114897840473452	5.96506e+09	3.98266e+07		COL23A1	-347904132069694	25.4925	0.134746		PSME1	114897840473452	5.96506e+09	3.98266e+07							SLC46A2	-25231543277326	660290	36013.1		ZNF710	-110813409921581	3.62791e+08	2.04578e+06
ARHGEF40	-171583665222509	7.26516e+09	4.40612e+07		LILRB1	-109867203999009	678134319211773	3.86601e+09		NFXL1	197026733576918	70391.3	34882.3		GIMAP8	128642083236552	6.26671e+09	4.22013e+07		PLD3	-235987718271973	32.3556	0.172563		GIMAP8	128642083236552	6.26671e+09	4.22013e+07							FCGRT	-207144626550073	6.84231e+06	37635.1		LGALS2	-223505841570909	3.80004e+08	2.16041e+06
TMEM51-AS1	-192596584011645	7.91713e+08	4.84291e+07		INHBA-AS1	-121424020332374	679951309023372	3.90689e+09		GCKR	-25462598611804	7.357e+06	36780.1		ASGR1	-128148871366273	6.81051e+08	4.62553e+07		IFNGR1	-195607901901366	47.9242	0.257878		ASGR1	-128148871366273	6.81051e+08	4.62553e+07							ENSG00000286504.1	-208686402652606	7.1281e+06	39536.5		FCGR3A	-171109957389433	4.37315e+08	2.50645e+06
PSAP	-15451381393962	8.49448e+09	5.24049e+07		CX3CR1	118222120178034	689167965016135	3.99078e+09		CMKLR1	168930563917684	7.55523e+06	38102.5		LINC00607	-154794292273111	7.96557e+09	5.50636e+07		TMEM144	-376383740192411	53.1323	0.288433		LINC00607	-154794292273111	7.96557e+09	5.50636e+07							FAM198B-AS1	-284135866348852	7.17158e+06	40109.2		AC018607.1	-120426715199878	4.49871e+08	2.59921e+06
UGGT2	-125009193863622	102804673155801	6.39607e+07		TNFRSF18	-108076186076343	694960475376846	4.05552e+09		TRAF1	-16277655440193	7.99013e+06	40996.6		EPSTI1	143117596126813	7.96557e+09	5.54756e+06		DPYSL2	-19745920782582	54.0804	0.296155		EPSTI1	143117596126813	7.96557e+09	5.54756e+06							APOE	-227474517377944	74003.4	41730.6		FGD6	-152907213453249	4.94351e+08	290190
LRMDA	-165684206938261	106572516553758	6.6862e+07		EBI3	-143599197143972	716190094787771	4.21156e+09		SIGLEC1	267932380128425	7.99013e+06	40846.8		ENSG00000288957.2	-147593395055809	7.97991e+08	5.60348e+07		HOMER3	-259034950584739	54.7758	0.302987		ENSG00000288957.2	-147593395055809	7.97991e+08	5.60348e+07							BCL2A1	195695296090702	7.44791e+06	42343.1		MS4A4A	-173871369777342	4.99222e+08	2.97664e+06
RHBDD2	-144464654221714	107148341421543	6.77835e+06		MARCH1	113929364534621	756047922187704	4.47988e+09		SLCO4A1	-200825853372192	8.26715e+06	4278.05		MEFV	165559809339859	8.29169e+09	5.87014e+07		TYROBP	-277718770623586	54.7758	0.305179		MEFV	165559809339859	8.29169e+09	5.87014e+07							RPL7AP64	-207809218721552	1.02305e+07	58635.7		GPR162	-190934155577847	4.99222e+08	2.96976e+06
RAB39A	-143342413082126	107151654699397	6.83458e+07		CDCP1	-110097948390632	804538740939243	4.81824e+09		HSPA7	211658255098997	8.47193e+06	44211.7		BATF3	148392772635245	8.79568e+09	6.27757e+07		CD101	-322842571219194	58.5545	0.32902		BATF3	148392772635245	8.79568e+09	6.27757e+07							APBB3	-100703916372688	1.07017e+07	6183.08		SPATA20P1	-186363361737666	5.46266e+08	3.28239e+06
ARHGAP18	-155083725938263	114861545814981	7.44645e+07		CISH	-117621801329967	804538740939243	4.83944e+09		CD163L1	214807025325329	1.06298e+07	55939.1		PPA1	129870223639392	9.41183e+09	6.77149e+07		PLXNA2	-23330360138267	62.5735	0.354583		PPA1	129870223639392	9.41183e+09	6.77149e+07							AC069549.1	-296310858758695	1.09265e+07	63635		AC004943.2	-130615075778979	5.69347e+08	3.47372e+06
CYP2S1	-178805575854817	114861545814981	7.42988e+07		PMP22	-1032591733415	835074626334922	5.09809e+09		CCL19	-273624931460426	1.07845e+07	5722.61		RPS6KA2	-126590286736687	9.4214e+09	6.84591e+07		TTYH3	-227359202797026	72.4945	0.414254		RPS6KA2	-126590286736687	9.4214e+09	6.84591e+07							EPS8	-196225818805022	1.11066e+07	65197.3		ANPEP	-164265240036309	7.02749e+08	4.32011e+06
PLIN3	-118485521878943	119487123170096	7.8088e+07		BAIAP2	131451652066672	839245375684576	5.16123e+09		CCR2	175131732700226	1.12992e+07	60452.7		PRAM1	-119373967989394	9.4214e+09	6.88683e+07		CPPED1	-208404982057489	81.8658	0.471703		PRAM1	-119373967989394	9.4214e+09	6.88683e+07							AHRR	-190576587627635	1.18082e+07	69861.3		SLAMF8	-176445298567097	7.28773e+08	4.5411e+06
LINC01503	-20506584171604	123010918411303	8.1034e+06		NEURL1	-123249937317053	887583151509756	5.50817e+09		TYROBP	168211988840233	1.25181e+07	67523		ENSG00000287839.2	121914301369287	102967252232005	7.58594e+07		CAMSAP2	-149488242282498	96.4643	0.560411		ENSG00000287839.2	121914301369287	102967252232005	7.58594e+07							CYBB	-200242459653978	1.18957e+07	70929.1		FZD1	-183528277186227	7.28773e+08	4.54746e+06
SEC63P1	-122416181555814	136539011733352	9.06596e+06		TRPA1	-126481155660581	893209627549772	5.62307e+09		RAB34	162138145747397	1.35098e+06	73977.3		HSPA8	119743066093579	103442194474256	7.68047e+07		MAFB	-280499950017219	102.624	0.601086		HSPA8	119743066093579	103442194474256	7.68047e+07							CFD	-187624662736985	1.19528e+07	71821.7		LOXL3	-166867589364452	7.40866e+08	4.65717e+06
LINC01010	-168891774946132	139138047886832	9.38402e+07		NHS	150134447715482	893209627549772	5.6961e+09		DLGAP1-AS1	-121456038463633	1.35098e+06	7405.69		IQSEC2	-127052594638405	109007993216075	8.15646e+07		EEPD1	-307230954475782	118.919	0.702188		IQSEC2	-127052594638405	109007993216075	8.15646e+07							MPEG1	-224731296135216	1.21283e+07	73436.7		FCN1	-117888424086596	9.34104e+08	5.91506e+06
LPCAT2	-150102822281268	139138047886832	9.38123e+07		STEAP1B	-129811232144422	945041670533616	6.44257e+09		DAPK1	143611222942722	1.56892e+07	87103.8		LIPM	203752071265	112343755456816	8.5167e+07		PPT1	-168584048300916	123.955	0.73783		LIPM	203752071265	112343755456816	8.5167e+07							AL356124.1	-177257021579622	1.38665e+07	84602.5		C9orf106	-218901879747937	9.64737e+08	6.15363e+06
MERTK	-108244891346799	139693823628945	9.49453e+07		CHN2	117643720507579	945041670533616	6.49061e+09		LINC01503	216855643724506	1.56892e+07	87380.3		DUSP5	140245902686815	112343755456816	8.53538e+07		ATP6V0A1	-219317034624233	165.493	0.992961		DUSP5	140245902686815	112343755456816	8.53538e+07							PIGX	109361770598126	1.61085e+07	99026		DLEU1	-11604151879146	1.13047e+08	726304
ST18	-179566580311803	141806213018853	9.71225e+07		MAFA	120747306153304	945041670533616	6.21596e+09		CCL20	-159045272672214	1.58224e+07	88816		ENSG00000289618.2	-128936758854314	113443871672389	8.68426e+07		IQSEC2	-319927193413214	171.6	1.03777		ENSG00000289618.2	-128936758854314	113443871672389	8.68426e+07							SCARB1	-174453717468317	1.76695e+07	109439		AC018682.1	-126908378888821	1.26593e+08	825667
SHTN1	-171398127150418	142834786437747	1.00094e+08		PPIF	-122066841267266	945041670533616	6.16152e+09		LAMB2	236029633904999	1.82903e+07	103471		NMI	10287951013069	114118115920452	8.81436e+07		SDSL	-268988589763976	190.106	1.15874		NMI	10287951013069	114118115920452	8.81436e+07							CLEC1A	-243093869484318	2.32495e+07	145074		SCARB2	-127799278678849	1.26593e+08	826329
CACNA2D4	-144096184427753	142834786437747	1.00702e+08		ENSG00000288532.1	-128563810985217	945041670533616	6.38828e+09		EBI3	-22842591459462	1.85493e+06	105750		SLC46A1	-151747648509377	114118115920452	8.86724e+07		AGPAT2	-201175356299665	209.132	1.28467		SLC46A1	-151747648509377	114118115920452	8.86724e+07							KIAA0930	-150758239507299	2.35798e+06	1482.25		LINC00900	-18449361540194	1.26908e+09	8.38822e+06
OLIG2	-144334820779416	142834786437747	1.00378e+07		SERPINB7	-140635517728778	945041670533616	6.28216e+09		F3	-145226612450432	1.99313e+07	114503		TRAFD1	128624047281407	119462647013999	9.35128e+07		ADAP2	-261334631463498	275.505	1.70551		TRAFD1	128624047281407	119462647013999	9.35128e+07							CLEC6A	-256727837189343	2.44422e+07	15477.6		TYROBP	-152995152614762	1.3509e+09	8.99144e+06
TST	-141835981199697	142834786437747	1.00814e+08		FCAR	-12119428698603	945041670533616	6.38237e+09		SNX33	153201204944067	2.78715e+07	161340		MRC1	143465737200146	119688801143388	9.43788e+06		ENG	-19665803461892	317.991	1.98366		MRC1	143465737200146	119688801143388	9.43788e+06							DPYSL2	-133815805087564	2.52783e+07	16123.9		PDGFC	-174814873234138	1.57752e+09	1.05727e+07
MIR34AHG	-166517237007352	154578922481226	1.10719e+08		GPR34	119684468035581	945041670533616	6.31573e+09		ADA2	148286456761908	2.90709e+07	169558		SERPING1	197965220293611	126937285728313	1.00825e+08		DOK2	-221916670346225	400.985	2.52048		SERPING1	197965220293611	126937285728313	1.00825e+08							ZFHX3	-142972035687708	2.75133e+07	178038		GLUL	-155186827302376	1.77802e+09	1.20809e+07
PDGFC	-15943514529606	154578922481226	1.10201e+08		ARNTL2	-103385784012524	104657765339632	7.28044e+09		JAK3	-117546973574288	3.1593e+07	185654		CXCL11	177292087243818	129697790391485	1.03764e+08		EPHB2	-399065187937443	518.325	0.328273		CXCL11	177292087243818	129697790391485	1.03764e+08							ZNF710	-119607458948447	2.93897e+07	191539		PSAP	-162065027182918	1.97642e+09	1.358e+07
TCIRG1	-119247202303563	163010385538344	1.18463e+08		TLR7	134720400725061	105787408546461	7.40802e+09		ALDH1A1	232694245293909	3.92408e+07	232316		TLR5	-138049053944313	130864411668971	1.06957e+08		LRRK2	-267660515437875	759.552	4.84666		TLR5	-138049053944313	130864411668971	1.06957e+08							SGPL1	-114530890512816	3.05274e+06	201776		CYP2S1	-170063004012416	1.97642e+09	1.36116e+07
TLR5	-148036125014022	172185172105582	1.26031e+08		IRAK2	-127436997985541	10661168821143	7.60765e+09		IL36G	-126745302726548	3.95749e+07	236030		CDKN1A	144388565627376	150583903708419	1.24808e+08		VSIG4	-288125278331471	775.927	4.9881		CDKN1A	144388565627376	150583903708419	1.24808e+08							SMCO4	-178321908296528	3.05274e+06	201438		ANOS1	-225188785762238	2.00532e+09	1.41814e+07
NAIP	-176303633865863	175385926760112	1.29455e+08		GPX3	-116115686264305	112451745283058	8.07662e+09		ARNT2	-237892901453866	5.0523e+07	303541		PSMB8	114650310578183	150706640178828	1.25777e+08		PLOD1	-186970483912447	813.98	5.27149		PSMB8	114650310578183	150706640178828	1.25777e+08							TMEM51	-198257249504938	3.08492e+07	205329		NCEH1	-154143541930034	2.03004e+09	1.445e+07
PROCR	-144406719641647	179411708280139	1.34134e+08		ADPRH	-105420433143862	114462378770357	8.27241e+07		ABHD17C	-211597654549892	5.23379e+07	316740		TIFA	141643229373603	151080182732982	1.26958e+08		CEBPA	-310610881708685	837.138	5.46133		TIFA	141643229373603	151080182732982	1.26958e+08							GRK5	122759048673382	3.11772e+07	209782		LINC01094	-194907987520706	2.03607e+08	1.46447e+07
MAN2B1	-127887959270486	217194177946622	1.64653e+08		ME1	133073849486105	116756393629517	8.49061e+09		C9orf106	214154237879758	5.7982e+07	353441		IFIH1	120335865084789	15129992723252	1.28014e+08		LAMA2	-220107176158384	994.559	6.53567		IFIH1	120335865084789	15129992723252	1.28014e+08							NT5DC2	-192237065326935	3.11772e+07	211835		C2CD4A	236019039503249	2.03607e+08	1.46812e+07
SEMA4A	-139393725379866	225549022973805	1.72166e+08		ITGB8	-11022403517331	117592138600106	8.60417e+09		RCBTB2	184572379494628	5.93713e+07	364512		CD83	121074749662955	152685268836354	1.3153e+08		SLC36A1	-201961557643078	99.5279	6.5878		CD83	121074749662955	152685268836354	1.3153e+08							TYROBP	-172062470005295	3.3167e+07	226888		LINC00877	-154818822564732	2.22216e+09	1.61257e+07
CTSB	-160714257848469	232083884280247	1.78367e+08		SSPN	-11571171611168	119622317877313	8.80642e+09		GPX1	178221611437341	6.05722e+07	374542		MOB3B	151787600436619	152685268836354	1.30245e+07		CLEC10A	-370850368395391	1076.37	7.17581		MOB3B	151787600436619	152685268836354	1.30245e+07							AIF1	-223793869433036	3.39364e+07	233720		SHB	-183009821170935	2.25578e+09	1.64739e+07
FLVCR2	-149868075630168	239622936204864	1.85414e+08		ENSG00000289540.1	109907879362938	122332060589213	9.13055e+09		CITED2	125301587976495	6.15209e+07	383106		STEAP1B	127351038182406	156097333758857	1.35666e+08		GLT1D1	-242082135592757	1125.41	7.55636		STEAP1B	127351038182406	156097333758857	1.35666e+08							ARHGAP22	-182488587191966	3.57871e+07	248120		ENSG00000289470.1	-166620906805428	2.60862e+09	1.94125e+07
NAGA	-132722203957939	24013181372001	1.87064e+08		SLC37A2	105788976701098	122332060589213	9.07023e+09		ST18	18263002821894	6.17542e+07	387267		IQCD	-159810082986036	157284571312696	1.37604e+08		AC090559.1	-326457023524907	1182.2	8.05024		IQCD	-159810082986036	157284571312696	1.37604e+08							CD9	-211519118747685	3.58181e+07	249990		MIR34AHG	-17912457390394	2.71155e+08	2.03037e+07
CD209	-144942948200391	250669756269391	1.96583e+07		SIGLEC1	169625044059207	122332060589213	9.17065e+09		FAM96A	118286340660976	6.36516e+07	401957		AC002480.3	134242780245659	169607977677195	1.51314e+08		GPR162	-306230453941845	1182.2	8.04738		AC002480.3	134242780245659	169607977677195	1.51314e+08							SIRPB1	-199195627958562	3.79204e+06	266416		PTGFRN	-147604016941803	2.71532e+08	2.04575e+07
BTBD3	-12810085087376	256853366519008	2.02775e+08		EPS8	139205852900619	127115876406912	9.71653e+09		SLC44A1	132646168277403	6.62491e+07	421265		P2RY6	163080058746641	169607977677195	1.50432e+08		KIAA0930	-229277130866196	1248.03	8.5579		P2RY6	163080058746641	169607977677195	1.50432e+08							CD101	-203609218569885	3.9375e+07	278455		RNASE6	-185472916195775	2.78486e+09	2.11101e+07
EEPD1	-167488567444422	263453916400617	2.09364e+07		AF064858.1	-113112022791131	127115876406912	9.63949e+09		MPST	113908754767176	7.56043e+07	48406.9		GLIPR1	-102758103360702	169607977677195	1.50807e+07		LRPAP1	-124435734597917	1262.89	8.77727		GLIPR1	-102758103360702	169607977677195	1.50807e+07							PLBD1-AS1	-225854160605184	3.99832e+06	284605		EVI5	-115433344936988	2.78757e+09	2.12898e+06
IL12B	217980131917383	276749092100821	2.21376e+08		AK4	-130939905816223	128462996022106	9.91859e+09		BICDL1	-114189378397521	8.08602e+07	521267		STAB1	-12096398158764	175108437887751	1.57229e+08		PDK4	-370967847189365	1262.89	8.7801		STAB1	-12096398158764	175108437887751	1.57229e+08							ARHGAP18	-157991789122695	4.00845e+07	289030		FCGRT	-174627137254373	2.78757e+09	2.13883e+07
CCDC149	-167319765435428	281481999756749	2.26634e+08		TM4SF1	-149315654015349	131660750456191	102245858189707		AC083837.1	-213690725354416	8.14431e+07	528596		CASP4	124489521169554	189065254515853	1.70849e+08		RASAL2	-251907734010912	1292.18	9.04527		CASP4	124489521169554	189065254515853	1.70849e+08							ZMYND15	-216840330820047	4.00845e+07	287295		ENSG00000289691.1	-138554816153357	2.82682e+09	2.18202e+07
MYO1F	-124090345604244	298752858862472	2.42101e+08		STARD13	146046846512861	134679514322652	105799322199865		AL391280.1	173229697624283	9.08894e+07	593892		AC005224.4	128623763234484	193398379327422	1.75877e+08		SLAMF8	-351813391888005	1503.54	10.5964		AC005224.4	128623763234484	193398379327422	1.75877e+08							EBI3	1921525019467	4.13287e+07	299912		PRKAG3	-19655626628123	3.0463e+07	2.39385e+06
CYBRD1	-157104239576825	304842675303902	2.4863e+08		KLF4	137059021574899	136161848528867	107575011631192		FBP1	141787056891828	9.32407e+07	613345		ADRB2	-111753751820149	196446855487902	1.7978e+08		CD36	-308938914347467	1536.74	10.9035		ADRB2	-111753751820149	196446855487902	1.7978e+08							ABR	-113624021119535	4.362e+07	318556		ARSB	-107464144899331	3.0463e+07	2.40775e+07
CPVL	-204325109708106	307216284729038	2.52172e+08		MMP19	-104285593878585	137267405221351	109680828340443		C2CD4B	-243400000232762	9.35222e+07	619298		TMEM170B	-105173867629601	21025191028895	1.93624e+08		TKT	-138351020659112	1610.15	11.5011		TMEM170B	-105173867629601	21025191028895	1.93624e+08							FGL2	-182336126549117	4.60241e+07	340368		FBP1	-150843203525247	3.0463e+07	2.40615e+07
ARSB	-11291653475783	307314859593361	2.5386e+08		NRIP3	-11847358485708	145607943749232	117659426134898		LINC01181	-256096618176567	9.96356e+07	664150		IL7	12266871027971	210295293086726	1.94875e+08		EVI5	-160998616048302	1633.35	11.7445		IL7	12266871027971	210295293086726	1.94875e+08							DYRK3	186148365315939	4.79995e+07	360144		HES4	246133617731831	3.08138e+09	2.44972e+07
QSOX1	-134451383400899	328943225770394	2.73446e+08		C1orf61	-133521249683941	147014253613804	120108605995925		HEXB	138431901152301	1.01156e+08	678720		IL27	17573390746785	214054197282503	2.016e+08		MT1M	332993698720917	1833.55	13.2714		IL27	17573390746785	214054197282503	2.016e+08							ICOS	102404670756613	4.79995e+07	363048		LRMDA	-178459586901257	3.12887e+09	2.51483e+07
CD86	-140855615966556	330818931915869	2.76735e+08		SCN1B	-142711461801918	149938124504298	12384349287961		NHS	216467722492928	1.04296e+07	704362		ASRGL1	-13709673381959	218444425364804	2.07456e+08		DEF8	-149839018024869	2135.83	0.15561		ASRGL1	-13709673381959	218444425364804	2.07456e+08							COTL1	-14258677579721	4.79995e+07	363851		CLEC1A	-1978991997624	3.17362e+09	2.58173e+07
KIF13A	-133380685075179	337392036580791	2.83997e+08		APOE	172249569281063	149938124504298	123420139837752		PELI2	12771359039052	1.09461e+08	744048		ENSG00000289582.1	149672164715412	2251508800836	2.15121e+08		PLBD1	-29684550745699	2382.67	1.74729		ENSG00000289582.1	149672164715412	2251508800836	2.15121e+08							ASGR1	-22347712679434	4.79995e+07	358427		AL022329.2	-172364512723863	3.17362e+09	2.56838e+07
ANPEP	-157290404867738	342813414948832	2.90353e+08		RASD1	131631575867479	150818356292129	125247546411293		PMFBP1	162501233905046	1.33324e+08	912095		DNAJA1	118119937227569	225555119413904	2.19401e+08		GLUL	-28393188266546	2434.77	17.9709		DNAJA1	118119937227569	225555119413904	2.19401e+08							SLC25A29	-152554876654239	4.92045e+06	37526		C3orf62	-106137022036974	3.24902e+09	2.65808e+07
ENSG00000288954.1	-180574577481439	354455540747867	3.02066e+08		SOX5-AS1	-129945049134762	160822665263387	134999499053972		SAMHD1	148286878205445	1.3559e+08	933542		SLC27A1	-115913261268291	225555119413904	2.19274e+08		MIR34AHG	-303610491558277	2445.2	1.81644		SLC27A1	-115913261268291	225555119413904	2.19274e+08							FCGR3A	-18881324816474	5.50279e+07	424759		LINC01503	-196020258893873	3.6414e+09	2.99593e+07
CYB561A3	-103967826771519	359091535698809	3.07895e+08		ETS2	-117082356632406	16168042148449	136445298914055		PSAP	161186418765727	1.38156e+08	957273		CD38	144404018118372	2264879847719	2.21613e+08		CRYBG3	-179413419465599	2491.37	18.626		CD38	144404018118372	2264879847719	2.21613e+08							CD7	155523828508613	5.58047e+07	433334		STON2	148133027641457	3.68985e+09	3.0699e+07
DPYD-AS1	-137739434702953	366086682718759	3.15806e+08		ENSG00000291156.1	-12434636496291	167848313983709	145417805803546		UNC93B1	145488562947351	1.56312e+08	1.08993e+06		BMF	-101089211230254	236247656962506	2.33882e+08		ZBTB47	-229679882750209	2608.96	19.6294		BMF	-101089211230254	236247656962506	2.33882e+08							PDGFC	-199404627146734	6.5492e+07	511585		ENSG00000286154.1	-188554063539851	3.95816e+09	3.34802e+07
CYP27A1	-15661054966732	368734544617975	3.21027e+08		LPAR1	-112961045719737	167848313983709	143866350678133		MARCH1	161589938782514	1.77499e+08	1.24544e+06		HELZ2	119861823016488	243341877497717	2.42305e+08		ADAM9	-201139892573906	2834.38	21.5952		HELZ2	119861823016488	243341877497717	2.42305e+08							ANXA4	-147365867742559	6.69764e+06	526277		SLC46A2	-20335986287645	4.24056e+09	3.62608e+07
GBGT1	-123175752248857	368734544617975	3.21946e+08		FAM129B	-106703396189185	167848313983709	145316876030796		ACOD1	-227532425753368	1.84551e+08	1.30302e+06		HAL	-109443105437454	245047701369696	2.45414e+08		HAL	-202245285965037	2834.38	21.464		HAL	-109443105437454	245047701369696	2.45414e+08							DPYD	-100483841662467	6.82169e+07	539177		CEMIP	193854465058257	4.24056e+09	3.6162e+07
CAMSAP2	-130342489339495	383640574179541	3.38972e+08		CD9	148310692272108	169859310025664	148685035933943		GSN	150786074541995	1.94274e+08	1.38018e+06		ABCC5	-104249014871618	254179730069095	2.57486e+08		FLVCR2	-243361210565518	372.218	28.5367		ABCC5	-104249014871618	254179730069095	2.57486e+08							ENSG00000289691.1	-156208572614996	6.9772e+07	554693		FERMT2	198587238067242	4.28177e+09	3.68112e+07
FGD6	-14883310900667	383640574179541	3.3699e+06		LINC02185	159435530237225	176712445236381	155477125583923		TBXAS1	158769556412983	1.94619e+07	1.39117e+06		CYP27B1	136069974216388	261788103128303	2.667e+08		STEAP1B	237635278059919	3835.05	29.5847		CYP27B1	136069974216388	261788103128303	2.667e+08							MT2A	176083493734333	8.72668e+07	705879		RGS1	156191470214101	4.2934e+09	3.71096e+07
DLL4	20744078781632	384468380153057	3.41714e+08		NFXL1	122857111970937	179926078448407	159112256831424		NPC2	153048765143647	2.0997e+08	1.51011e+06		AC107068.1	-131906244447444	283593309364484	2.95444e+08		IL24	286212813152811	4688.29	3.639		AC107068.1	-131906244447444	283593309364484	2.95444e+08							SDSL	-197844050258774	9.03145e+07	738880		PLBD1-AS1	-188703632483111	4.46757e+09	3.88215e+07
AL391280.1	-155764849703287	386409038686613	3.45459e+08		TPST1	-103986785438699	182928724471893	162588712328567		MMP10	-136574236634309	2.3287e+08	1.69524e+06		LONRF1	13305543398754	295783580154481	3.11548e+08		SAMHD1	-136560731147505	4940.64	38.584		LONRF1	13305543398754	295783580154481	3.11548e+08							NHS	-18287733389515	9.47849e+07	779834		ACP5	-148645377072671	4.56033e+09	3.98384e+07
AC233723.2	-126111157036844	403133972004848	3.62519e+08		ARC	105334622711403	193897137149843	173207928773258		ME1	191669239427524	2.5235e+08	1.84811e+06		IFIT3	149987096161193	300718210861321	3.20208e+08		EPS8	-217964305961418	5031.01	39.5294		IFIT3	149987096161193	300718210861321	3.20208e+08							RGS12	-184817736685721	9.50135e+06	786107		AC011933.2	-119420201732301	4.63957e+09	4.0745e+07
RASAL2	-140360422891009	405467884435178	3.66738e+07		SLAMF9	-102615935571398	194124026119086	174282018331989		LRRK1	133313985959134	2.63189e+08	1.93903e+06		PDK4	-12383082322017	330496065737569	3.57622e+07		HSPA7	-245565826879331	5216.7	41.2367		PDK4	-12383082322017	330496065737569	3.57622e+07							CEMIP	219284538292551	9.59277e+07	798105		ENSG00000286715.1	-189040362077555	4.98261e+09	4.44485e+07
NECTIN4	-167305118667259	424225257431599	3.85921e+08		AC022509.2	-109025368532646	194749606157644	175717874209662		FCN1	138574813845272	2.83579e+08	2.10169e+06		ATP1B1	155472570580048	335651933162936	3.65133e+08		LINC01094	-303485566209712	5558.6	0.442041		ATP1B1	155472570580048	335651933162936	3.65133e+08							ASRGL1	-193588400336295	1.03115e+08	862671		OLFML2B	-156572994670331	4.99134e+09	4.47571e+07
GAS7	-123231577938338	434879471389836	3.97887e+08		MIR155HG	-120633617129632	203200458612825	185167181839581		DSC2	147467834161179	3.08874e+08	231314		ADPRH	132541458748919	377937360589748	4.15483e+08		CAPG	-222279375034494	5901.26	47.2101		ADPRH	132541458748919	377937360589748	4.15483e+08							PAK1	-144416595322324	1.0392e+07	874205		GRK5	10539038125291	5.23952e+09	4.72247e+07
SIRPB2	-158513499710411	443039945767432	4.0767e+08		SDC4	-109466932374807	20916003535775	192475680066161		ARHGAP6	174705077801371	3.08874e+08	2.31625e+06		SOCS3	131997128535375	38658586068527	4.27216e+08		LTBR	-23686567530511	5963.67	47.9933		SOCS3	131997128535375	38658586068527	4.27216e+08							C9orf106	-265328415824162	1.06207e+08	898352		C1orf195	-178118595402808	5.25857e+08	4.76394e+07
AC006272.1	-149804509651867	506133699299037	4.73665e+08		MTF1	-103179708271702	213217425984957	197166538370971		TXN	-182140922345059	3.13844e+07	2.36728e+06		SSPN	153433856822887	388012704725976	4.33259e+08		TMEM51-AS1	-365013144765862	6700.6	54.243		SSPN	153433856822887	388012704725976	4.33259e+08							GRN	-162842702906236	1.07657e+08	915596		DZIP1L	-209857293531651	5.30411e+09	4.85423e+07
SMAD6	-167501990768186	564555789566697	5.38358e+08		SLC16A10	-103313655868266	21370802244001	20143313108654		CYBB	149898880948303	3.29673e+08	250114		ETV5	151337097464498	390010890255263	4.37735e+08		CFD	-323578528124829	7633.85	62.1613		ETV5	151337097464498	390010890255263	4.37735e+08							IFI30	-164466379716275	1.0907e+08	932652		CD163L1	-169906408292776	5.52471e+09	5.08166e+07
ITPRIPL2	-134548888219723	564555789566697	5.40146e+08		ZSWIM4	-108856387114679	21370802244001	199552960694759		ACP5	148028280239062	3.32389e+08	2.53632e+06		NAV1	-122888663332484	391458083526757	4.41745e+08		ARSB	-151697541632845	9593.7	7.8577		NAV1	-122888663332484	391458083526757	4.41745e+08							GAS7	-199678660936474	1.16557e+08	1.00745e+06		ENSG00000287421.1	-17721463439403	5.67668e+09	5.24768e+07
PEA15	-121332279038454	594599241884069	5.75108e+07		MAOA	-123554391762083	21370802244001	201457488496666		IGFN1	-296936213071806	3.34955e+08	257059		FOS	-125693894530642	391458083526757	4.43866e+08		NHS	-269942919460616	1071.11	8.82391		FOS	-125693894530642	391458083526757	4.43866e+08							CPVL	-169496444114635	1.19385e+08	1.04098e+06		RHBDD2	-128304818445151	5.84609e+09	5.45833e+07
MMP19	-137806863233841	624559071248119	6.07351e+08		SRXN1	-109180287110332	216744762680329	20529310466198		CHN2	166431856727304	3.46808e+08	2.67677e+06		RTP4	140721778212811	404385720507094	4.67834e+08		FAM20C	-304191077726439	11146.6	92.3577		RTP4	140721778212811	404385720507094	4.67834e+08							TRAF4	123268293661449	1.19385e+08	1.04293e+06		GRK3	-145911867216027	5.84609e+09	5.45372e+07
ACP2	-107168410715416	646435977990871	6.32005e+08		SLC1A3	-108878198654143	21893305542461	208348555685313		VSIG4	176929263016561	3.60181e+08	2.82737e+06		ABL2	109093176567633	407986518960844	4.79045e+08		LRMDA	-268714786403695	11686.5	9.73879		ABL2	109093176567633	407986518960844	4.79045e+08							ACP5	-168212273318241	1.21552e+08	1.0731e+06		RGL1	-165693205908434	5.98411e+09	5.61486e+07
AC090559.1	-153862899053653	657302596235337	6.46065e+08		CCL4	-123588745805521	237408653542943	228062359645328		CYP4F3	188144802242962	3.61989e+08	2.85743e+06		VAMP5	136993229825265	407986518960844	4.7716e+08		MFSD1	-208659468308018	1308.52	109.666		VAMP5	136993229825265	407986518960844	4.7716e+08							ITGB2	-131210494803151	1.30374e+08	1.157e+06		GCKR	233228597621341	6.05976e+07	5.71385e+07
SCARB2	-107603954509094	712765368265729	7.11759e+08		NRARP	137791379645211	237875375771322	229578515019232		NLRC4	133516829181871	3.62462e+08	2.87872e+06		CUL1	103225971783715	492136300420122	5.94846e+08		LHFPL2	-229353176497337	15139.2	127.602		CUL1	103225971783715	492136300420122	5.94846e+08							CARD9	-20812070202259	1.30997e+08	1.16859e+06		FAM20C	-170564783925122	6.32111e+09	5.98949e+07
NRP1	-130899477913777	887107801590835	8.95132e+08		OSBPL1A	113050939231552	240077946985769	232781956946295		RNF135	146359715477754	3.62462e+08	2.89295e+06		WNT5A	123535593655482	501936165688031	6.09581e+08		NFAM1	-299562849783557	19596	167.033		WNT5A	123535593655482	501936165688031	6.09581e+08							BATF	138140093099438	1.33691e+08	120498		TLR4	-16538746864957	6.396e+09	6.11959e+07
SHB	-159011895717325	914715630073122	9.27771e+07		FUCA1	141199215208274	243453900661533	239315745938467		AC022816.1	-23756090184802	3.73953e+08	3.00107e+06		CMPK2	13291531204024	514898356651333	6.28286e+08		SCARB1	-222128762362316	19833.1	171.425		CMPK2	13291531204024	514898356651333	6.28286e+08							ENSG00000286715.1	-224073939437221	1.38731e+08	1.25682e+06		CD101	-158620320986771	6.53518e+08	6.28296e+07
AVPI1	-138921938198977	916199711060385	9.34067e+08		ENSG00000289445.2	-125605656204497	243453900661533	239333861134244		HGF	236015409706425	3.75907e+08	3.04451e+06		TNFRSF9	120519437878917	568243810996109	7.09732e+08		ARRB2	-134223542273254	19833.1	171.887		TNFRSF9	120519437878917	568243810996109	7.09732e+08							DZIP1L	-260744880989096	1.39189e+08	1.2674e+06		SLC25A29	-131304173546402	7.17486e+09	6.96427e+07
DPYD-AS2	-104864589698097	924827479214656	9.57368e+08		PDSS1	-10801906026905	2464418899372	244238125196162		MSC	-213190134260221	3.75907e+08	3.04972e+06		RAPGEF2	113695063397425	568635702478885	7.14021e+08		IFI30	-210302649558725	19833.1	171.797		RAPGEF2	113695063397425	568635702478885	7.14021e+08							SOCS6	-12095157167269	1.40903e+08	1.28952e+06		TEX41	-175275374208148	7.37586e+08	7.22756e+07
RASAL1	-153756964608789	924827479214656	9.56769e+08		CSKMT	106535065698316	2464418899372	24473538318364		FRY	11140704878477	3.8781e+08	3.1633e+06		SOCS2	1246594666618	568635702478885	7.16768e+08		ANOS1	-352798104209791	27232.1	237.309		SOCS2	1246594666618	568635702478885	7.16768e+08							SCARB2	-137762060373966	1.43809e+08	1.32276e+06		KIAA0930	-12748442609166	7.7298e+09	7.64583e+07
TRPM4	-151977016376572	984791027196892	1.02459e+09		RNASE1	184452851160272	2464418899372	24559006852834		AC098679.2	203141287405231	3.91701e+07	3.21221e+06		IDO2	157752647933319	569369968685993	7.2097e+08		PTGS1	-214776766865034	27868.7	244.183		IDO2	157752647933319	569369968685993	7.2097e+08							CD163L1	-210266919446538	1.51186e+08	1.39761e+06		AC096667.1	-154247131034983	8.57413e+09	8.5405e+06
UNC13B	-131485080410046	990709254311695	1.03593e+09		AL135818.1	-10495000738537	249028720016742	250403704644926		SCARB2	125721804655637	4.65338e+08	3.8365e+06		POMP	110914010196086	569737771005997	7.24715e+08		ZDHHC7	-131994119188537	28659.6	252.477		POMP	110914010196086	569737771005997	7.24715e+08							CD69	12513020011542	1.57039e+08	145897		ARHGAP10	-108049469930832	8.57413e+09	8.56026e+07
SLC31A1	-110631740171332	101307508613808	1.06461e+08		MSC-AS1	-115010744079994	251275501927188	254918810591841		LMO2	171223909091218	4.95375e+08	4.10586e+06		IL12RB1	111920908633081	587209045579955	7.57079e+08		C9orf139	-247923441557092	28741.9	25.4571		IL12RB1	111920908633081	587209045579955	7.57079e+08							GRK3	-165201689200749	1.5739e+08	1.46951e+06		AC079316.2	-112527380800817	8.63107e+09	8.657e+06
ALDH2	-131078125532103	106387059616313	1.12911e+08		ENSG00000289987.1	126151355746	258886585355652	26380237408867		CPED1	193964245202859	5.1119e+08	425936		RASGEF1B	116684651225634	589845579151397	7.6595e+08		AC096667.1	-236571737082017	30605.9	272.538		RASGEF1B	116684651225634	589845579151397	7.6595e+08							AC004943.2	-138114666987181	1.58731e+08	1.48936e+06		ASGR1	-170192988092158	8.81425e+09	8.88148e+07
S100A11	-130951181321333	107053697659546	1.14624e+09		ARHGAP31	-103502131963662	259725122995352	265822723180591		ENSG00000285744.1	-192432204158195	5.16934e+08	4.32989e+06		EBI3	11428197262937	605125541483286	7.90627e+06		ALCAM	-154318832511719	31267.6	279.92		EBI3	11428197262937	605125541483286	7.90627e+06							IL6	132746526308663	1.62201e+08	1.52942e+06		SIGLEC15	14434807893675	8.93743e+09	9.0469e+07
LOXL3	-150775969389227	107368340109787	1.15637e+09		SPRED2	-117079020616081	268614802676327	276126901346137		CLEC7A	149940740081293	5.19578e+08	4.38083e+06		ASPHD2	144834219775074	621265609182404	8.1529e+08		TLR5	-261291177760447	34647.1	311.824		ASPHD2	144834219775074	621265609182404	8.1529e+08							OLFML2B	-19850201361799	1.72823e+08	1.63756e+06		CMKLR1	-1686307990829	9.56546e+09	9.77105e+07
ARMT1	-104657261321999	112533450223572	1.22377e+09		SRC	-107936885048922	271836947363474	280659415063065		SNX9	-158255696827482	6.58026e+08	5.59826e+06		JAK2	1340146630404	659741083469115	8.69579e+08		CUEDC1	-302194577515419	35639.1	322.449		JAK2	1340146630404	659741083469115	8.69579e+08							ARPIN	-210858019275595	1.72921e+08	164649		ENSG00000288954.1	-194266491275588	9.74541e+09	9.99991e+07
RIN1	-164997823074592	115342575398356	1.26034e+09		IL19	-108189159387417	27199408635295	282042617711233		C1orf61	-207839552670487	7.25205e+08	6.21619e+06		AF117829.1	117745661403021	685937462286379	9.08056e+08		SCARB2	-18627314171502	35723.6	324.915		AF117829.1	117745661403021	685937462286379	9.08056e+08							LYZ	-168051017871633	1.74252e+08	1.66721e+06		KCNMA1	-129271029786388	100166430746909	1.04171e+06
TTC7B	-133397292215543	11650782345281	1.27917e+09		BHLHE40	-100969713718177	282553103651399	295528451545432		AC107068.2	186381209351409	7.25205e+08	6.2334e+06		BATF2	156937077047281	686584401917183	9.12864e+08		TSPO	-180459187213861	36032.1	329.437		BATF2	156937077047281	686584401917183	9.12864e+08							FCHO2	-127213812169534	1.75984e+08	1.69192e+06		SLCO4A1	190090900747175	101339365367245	1.06183e+08
APBB3	-117375545847493	116730688463912	1.28772e+09		CTSL	-111236963606354	282553103651399	294858037870687		CD7	-142647040855531	7.37634e+07	6.37258e+06		C9orf139	-11593211078791	690256280775288	9.21719e+08		GLB1	-125805859462689	38205.9	352.95		C9orf139	-11593211078791	690256280775288	9.21719e+08							LRMDA	-207906597194378	1.78181e+08	1.72952e+06		LTA4H	-136847818265406	10156398181081	1.07033e+08
AC096667.1	-143352106570483	116936261205192	1.30221e+09		OSM	-116468880041503	293415299381904	310840825309195		RAB42	194022509615275	7.50567e+08	6.51722e+06		CGAS	105644743858076	713594799909191	9.56991e+08		CPQ	-147325406188659	38205.9	352.472		CGAS	105644743858076	713594799909191	9.56991e+08							ARSB	-117484801105516	1.93148e+08	1.88372e+06		S100A4	-131460750266785	102369181612631	1.08828e+08
SLC25A19	-115155958298895	116936261205192	1.29762e+09		SNX9	-103374034785221	297846181561365	316871863491689		MAN2B1	135632488534278	7.80321e+08	6.8098e+06		PGAP1	102364269404377	728953297868866	9.81784e+08		LINC00900	-342426038927984	52764.7	492.471		PGAP1	102364269404377	728953297868866	9.81784e+08							CTSS	-177919675080648	2.05904e+08	2.01764e+06		GAS7	-168633674795501	107717344097927	1.15011e+08
CLEC1A	-177630021835595	128001452993018	1.43882e+09		HMGN2P46	-102400218521001	304125373931644	324917354202681		MS4A4A	139608256647731	7.83107e+08	6.86846e+06		SMTNL1	104788153092801	734274830759903	9.93177e+08		NAGA	-168760502939316	52764.7	490.725		SMTNL1	104788153092801	734274830759903	9.93177e+08							SQLE	118011996891766	2.10634e+08	2.07372e+06		AC114878.2	-101079127237755	108779877572656	1.17151e+08
PLBD2	-139973226929255	128001452993018	1.43843e+09		METTL7A	118374686828196	304993507816367	327213935305973		CD163	177942485573182	8.12355e+08	7.19623e+06		CXCL9	161286420271676	734931099769966	1.00252e+09		PEA15	-1840836966917	56010.3	526.208		CXCL9	161286420271676	734931099769966	1.00252e+09							MT1E	202281143183996	2.15733e+08	2.1339e+06		SMCO4	-149635053912775	109525269796382	1.18967e+08
SLAMF9	-137543902677629	130967097215411	1.479e+09		ENSG00000287917.3	-106525908169979	314963894591948	340109376362326		LPCAT2	149919458867353	8.74849e+08	778820		IFIT2	122137454022812	734931099769966	1.00196e+09		FAM96A	-140587727252957	56010.3	528.097		IFIT2	122137454022812	734931099769966	1.00196e+09							DSC2	-216396213843682	2.1622e+08	2.14871e+06		RAB42	-161798428127127	11353301811256	1.23845e+08
UNC93B1	-117973384983521	13117573654879	1.48822e+09		LIMCH1	-124210260519925	319185776844545	348171404467498		LINC01094	159286926301381	8.7846e+08	785887		RHBDF2	110277246296935	770640069977367	1.06454e+09		ASGR1	-408691455182328	69241	656.141		RHBDF2	110277246296935	770640069977367	1.06454e+09							TNFRSF1A	-107133184096939	2.23969e+08	2.23607e+06		SLC25A27	-138927735535333	116129669119523	1.27214e+08
CTTNBP2NL	-109613944976378	133041137499193	1.52148e+09		SERPINB9	-110949565240569	321897962607729	352574865898846		TNFRSF18	-14480853888836	8.99564e+08	8.08712e+06		MMP14	133273678868277	781587181924592	1.08416e+09		PLA2G15	-199780589191014	69951.7	666.207		MMP14	133273678868277	781587181924592	1.08416e+09							EVI5	-125267385330194	2.44436e+08	2.4517e+06		LPCAT2	-156809915414805	116539521478881	1.28202e+08
CLEC4A	-141394742808298	133041137499193	1.53112e+09		AL390760.1	-103655265539498	322332987807097	354498280795165		MITF	141388141562679	9.07798e+08	8.24076e+06		BCL2L14	138432276340986	799697572725871	1.11389e+08		SGPL1	-15291654447091	71042.1	679.974		BCL2L14	138432276340986	799697572725871	1.11389e+08							SH3BP2	-105576047571539	2.51386e+08	2.53303e+06		LINC00937	-162534165939647	12311654543895	1.36006e+08
GRN	-134146159449907	133041137499193	1.5372e+09		AC107959.4	140360384391412	324368154821634	358192602622086		MT2A	-206659121194497	9.276e+08	8.4612e+06		SBNO2	115638139886516	823382940635046	1.15636e+09		HORMAD1	-295212273065328	76934.1	740.033		SBNO2	115638139886516	823382940635046	1.15636e+09							AC011933.2	-131927477591734	2.54293e+08	2.57408e+06		AL160272.1	-152806842009038	123552035939682	1.37629e+08
AC093583.1	-114124231711684	133158361177166	1.54552e+08		CASP5	-11020300979047	325857251153778	361299730820951		CFD	185146496250756	9.48246e+08	8.69111e+06		TMEM26	163550118611469	834443476856846	1.18628e+09		GNAQ	-145137955506711	79720.6	77.0632		TMEM26	163550118611469	834443476856846	1.18628e+09							LINC02185	-243945209102155	2.55483e+08	2.60974e+06		AL589863.1	-232319957230558	133071569368713	1.49463e+08
DIRC2	-110975832328088	135223699654997	1.58363e+09		CXCL8	-109849922836409	335184952309114	373246536903514		SDS	163894669195361	9.69731e+08	8.95901e+06		PROCR	148357364586907	834443476856846	1.1863e+09		MICAL1	-100620798232556	84299.8	818.912		PROCR	148357364586907	834443476856846	1.1863e+09							MAFB	-183648049827332	2.55483e+08	2.6083e+06		ANXA4	-125229916179374	135006615963261	1.52261e+08
SLC31A2	-125316616882699	135306267339642	1.59167e+09		AC083837.1	-12729962726272	343154366365721	38818018729704		DPYSL3	-196435158745399	9.76786e+07	9.0812e+06		RSAD2	123985126322092	838283042741511	1.19658e+09		BST1	-209525430587605	90453.9	883.003		RSAD2	123985126322092	838283042741511	1.19658e+09							CYBRD1	-198332280798016	2.64492e+08	2.714e+06		FGL2	-138275758539951	143308829332771	1.63611e+07
FAM114A1	-131909306344925	135801217744265	1.60459e+09		CYP27B1	-121366882183519	36252228188958	41334407505478		CX3CR1	158508907092846	9.83425e+08	9.18605e+06		ENPP2	150092790928899	857727298712028	1.22927e+09		DAB2	-186363445512944	92604	908.401		ENPP2	150092790928899	857727298712028	1.22927e+09							TLR4	-18965122355537	2.75109e+07	2.83565e+06		IQSEC2	-182504376486472	153698470029799	1.76894e+07
APOE	-198124961829382	143220881168025	1.70724e+08		SERPINF1	115945753914024	367821642853635	422862105963864		JPT1	143636127366129	1.09972e+09	1.03206e+07		HSPA2	-126615451805906	904925713748989	1.32817e+09		ACPP	-268588228374007	94750.4	938.48		HSPA2	-126615451805906	904925713748989	1.32817e+09							HAUS1P1	-201126181469312	2.78931e+07	288794		PDLIM1P4	-157480066243766	155338170728344	1.80217e+08
FAM198B-AS1	-179407092158238	144254453231007	1.7271e+09		LILRA5	-101734853451881	367821642853635	424339732519569		SLC1A2	-193205213877306	1.12666e+09	1.06228e+07		CETP	113588270629433	944670770987785	1.39194e+09		ENSG00000289977.1	-364623322556838	94750.4	93.7966		CETP	113588270629433	944670770987785	1.39194e+09							CD36	-16447672426728	2.8584e+08	2.97268e+06		CTSS	-153024997844952	155364221188419	1.81683e+08
RNASEH2B-AS1	-140771706828867	145650740212075	1.75143e+08		CDKN1A	-100585680017394	369487708313226	42792040555197		MSR1	190328928782022	1.13111e+09	1.07143e+07		FAM124A	10839555404676	102690046265369	1.52492e+09		AC098613.1	-269624692601551	95174.2	951.742		FAM124A	10839555404676	102690046265369	1.52492e+09							FUCA1	-18147513527264	2.86411e+08	2.99186e+06		SCARB1	-14285591188246	155364221188419	1.80974e+08
LINC01181	213818126058485	148687440115425	1.79572e+09		BAALC-AS2	-142245262907851	376226301480595	439102385352402		CEMIP	-189234735161702	1.13742e+09	1.0824e+07		ATF3	140047463722332	103459882361625	1.54231e+09		LY96	-16238448199444	95174.2	94.7703		ATF3	140047463722332	103459882361625	1.54231e+09							RAB42	-204448089589413	2.93001e+08	307424		TMEM51-AS1	-162077234994617	155563960277893	1.82636e+08
LAPTM5	-113862849874036	152418032933121	1.84931e+09		S1PR3	-102485983571204	380886936400799	447961472985633		SOCS3	-182826902724972	1.16084e+09	1.10978e+07		PANX1	110640315875407	105994157653431	1.58619e+09		IDH1	-121156870375576	9802.27	984.895		PANX1	110640315875407	105994157653431	1.58619e+09							PPM1L	-127965899824215	2.94259e+07	3.10104e+06		GPX1	-142630281183588	161484672540727	1.90333e+08
ARSD	-107314498691575	152418032933121	1.85672e+09		AC053503.5	123263526878451	387098609677653	4622176692295		CCL3L1	-104168803364658	1.1645e+09	1.12279e+07		SLAMF8	163406117012996	106079830550255	1.59358e+09		ANXA4	-194336683226858	98296.4	992.325		SLAMF8	163406117012996	106079830550255	1.59358e+09							LGALS9	-173806856616662	3.01542e+08	3.20567e+06		FAM111B	11597064059127	16506751152099	1.9607e+08
PLD3	-105228068584916	152829298216183	1.86972e+09		AC092964.1	-111865329696847	387317134774133	465955883285306		MYO1F	131981217157763	1.1645e+09	1.12349e+07		APOC1	-110741146532735	109370398732184	1.64931e+09		DNASE2	-174239540070037	101665	1031.17		APOC1	-110741146532735	109370398732184	1.64931e+09							ENSG00000286154.1	-217414885180505	3.2205e+08	3.46834e+06		ARPIN	-17112844218323	16506751152099	1.96082e+08
MIR181A1HG	-108951093727282	155374825011729	1.90898e+09		AC073850.1	153423024732464	39209452148371	473463331144759		ENSG00000291156.1	-182304162798128	1.17561e+09	1.14062e+07		EAF1	106998141133434	110072304004677	1.67156e+09		ABHD5	-167759830342541	101712	1036.49		EAF1	106998141133434	110072304004677	1.67156e+09							CXCL16	-179117820246525	3.2205e+08	3.46251e+06		CD9	-172069567913242	169154574053307	2.01719e+08
LINC01094	-162204532802644	158537894299162	1.95613e+09		AC079753.1	-109545530199626	392137647773063	475275687474647		CXCL2	-197038608824883	1.17561e+09	1.14804e+07		CCND1	135858101225464	110072304004677	1.67256e+09		CDH1	250129660836783	10272.3	105.169		CCND1	135858101225464	110072304004677	1.67256e+09							NAMPT	16423397737159	3.5341e+08	3.82242e+06		LYZ	-127126540396536	169651830939329	2.03234e+08
RAI14	-141539465611227	179316986383106	2.23127e+09		ENSG00000288957.2	102346826909309	395233491036818	480802065228611		CDH23	157324926682793	1.17561e+09	1.14967e+07		AC006160.1	137089328113577	12435045421581	1.92531e+09		SERPINB7	246496396783193	10758.6	1106.6		AC006160.1	137089328113577	12435045421581	1.92531e+09							KCNMA1	-17009991195526	3.7375e+08	4.05968e+06		SIRPB1	-164654252400062	181406316875912	2.19683e+07
MAFB	-146336722840832	179316986383106	2.22742e+09		ENSG00000287691.1	-10389239974887	417803304504245	519511223897634		FGD6	152146493962736	1.23449e+09	1.21808e+07		ANGPT1	-128242956324328	12435045421581	1.91208e+09		FUCA1	-286182203022242	114262	1180.7		ANGPT1	-128242956324328	12435045421581	1.91208e+09							LINC01503	-234140156980586	3.8437e+08	4.22834e+06		RCN3	-193526668707215	192396084834365	2.3566e+08
RCBTB2	-155429622537842	179564602532319	2.24374e+09		PLD1	-105359587383183	417803304504245	518353110320653		ENSG00000285621.1	21427971176494	1.23449e+09	1.21318e+07		STX11	122043548522026	127241837797173	1.9774e+09		LINC02185	-386693624222095	117830	1223.19		STX11	122043548522026	127241837797173	1.9774e+09							ANOS1	-264178368374569	3.8437e+08	4.2118e+06		NPL	-154510336162835	195282270232059	2.41997e+08
GLTPD2	-130884764093136	181826152680457	2.2815e+08		CKAP4	-101430702466317	417803304504245	515768420561276		BAALC	-189136532959086	1.32114e+09	1.30938e+07		NCF1C	140609283899658	134478034510068	2.12776e+08		INSR	-184604723997248	123469	1287.6		NCF1C	140609283899658	134478034510068	2.12776e+08							RNASEH2B-AS1	-183395950412524	3.90401e+08	4.31273e+06		CCR2	-142392483044927	195282270232059	2.42805e+08
TLR8	-147310795670565	188207552524153	2.37141e+09		LAMB2	144730632099312	418100507470257	521757602355486		CTTNBP2	230990956443049	1.41431e+09	1.41412e+07		CALHM2	-101485281307995	134478034510068	2.1342e+09		SHB	-267932797336039	151911	1591.45		CALHM2	-101485281307995	134478034510068	2.1342e+09							ATP6V0A1	-153450150042683	4.10048e+08	4.54871e+06		ZFHX3	-117515714933763	195282270232059	2.41889e+08
C1orf54	-142580922878222	188272512068793	2.38253e+09		IL24	-102770180639911	419001242969355	524762520933923		TMEM51-AS1	165715850502606	1.42161e+09	1.42766e+07		REPS2	-108982182548177	134478034510068	2.10668e+09		ATP6AP2	-127930426275758	16809	1768.95		REPS2	-108982182548177	134478034510068	2.10668e+09							HAS1	167208810430276	4.11787e+08	4.58704e+06		ICAM5	-161934624937713	195282270232059	2.41007e+08
SERPINB7	218156581814389	188272512068793	2.39192e+09		AC004130.1	-109406130034638	428504770571478	540511920503592		NAIP	151612149463141	1.44579e+09	1.45828e+07		RMI2	132807071126212	135903000534123	2.17457e+09		MAN2B1	-170721395629851	192263	2032.5		RMI2	132807071126212	135903000534123	2.17457e+09							ITPRIPL2	-111794555915212	4.38922e+08	4.92989e+06		PLSCR2	-136615960203504	20079628203971	2.51517e+08
CTSZ	-118567765495396	189016090646295	2.41125e+09		ENSG00000285744.1	-118994173165162	434238521507019	551642957249569		TFPI2	-155601721551917	1.48936e+09	1.50876e+07		SLC9A1	-108614003192092	140712368605184	2.25963e+09		BANK1	125924586812759	201907	2144.06		SLC9A1	-108614003192092	140712368605184	2.25963e+09							PLXNB2	-142445657552565	4.38922e+08	4.9197e+06		FUCA1	-139679524690933	202305972223204	2.54344e+08
SGPL1	-113152108874508	193055908153135	2.47288e+09		CXCL2	-119731724409667	442927829825093	564669855323098		CORIN	191450833256056	1.53059e+09	1.55724e+07		IL1RN	102372474864205	142619799163595	2.30667e+09		PTGS2	18675675820926	218681	2332.6		IL1RN	102372474864205	142619799163595	2.30667e+09							ABHD12	-142226469535525	4.73425e+08	5.3393e+06		AC116353.5	-149463605309276	204595163453975	2.59368e+08
FAM20C	-147094735973501	194234436147409	2.49813e+09		MSANTD3	-1085275452438	447791837814698	574890988979682		ALDH3B1	146798901700582	1.53784e+09	1.57136e+06		PROC	-110518081815638	142619799163595	2.30381e+09		GRAMD4	-158397309680017	245905	2634.69		PROC	-110518081815638	142619799163595	2.30381e+09							ADA2	-135715894381499	4.99193e+08	565298		TRIM25	-102854749835038	204595163453975	2.60059e+08
DCLRE1B	-114440954306006	195866042285242	2.52935e+09		MYCL	136273100924956	45074320736349	582726775242112		PLBD1-AS1	191330872391464	1.54598e+09	1.58646e+07		DESI1	112688865583491	14558963415482	2.37147e+09		C20orf194	-159997074278887	25937	2791.32		DESI1	112688865583491	14558963415482	2.37147e+09							LINC00900	-221178269691972	5.23788e+08	5.95571e+06		SLC44A1	-116992396459322	205183166259286	2.61754e+08
AP000695.1	-13721867530579	198506605964659	2.58421e+09		TNIP1	-102979470858	458769740172833	5951629703728		WNT5A	-211251295981173	1.65076e+09	1.70122e+07		AC112719.2	150407883176787	14733470835683	2.41399e+09		SLC25A19	-194491065454523	30608	3308.58		AC112719.2	150407883176787	14733470835683	2.41399e+09							PLOD1	-130859592375894	5.24284e+08	5.98559e+06		APOE	-174868270094531	206662074900701	2.64596e+08
HYAL2	-123718863859947	20007478659518	2.61508e+09		CSTB	-106594397537886	463691540806089	605533402949308		C11orf45	226161717436418	1.68514e+09	1.74404e+07		CCNA1	136839246861676	14733470835683	2.41685e+09		QKI	-124892210988355	318289	3455.7		CCNA1	136839246861676	14733470835683	2.41685e+09							GPX1	-162311329862583	5.27003e+08	6.04098e+06		AC012569.1	-159743197646457	21107490818657	2.71222e+08
SNX30	-117956804075851	210556151057838	2.76309e+09		PIR	-107728583263805	463691540806089	607792476165453		SIGLEC7	152429622792171	1.69907e+08	1.76591e+07		CSF3R	-105224636366018	149054335201573	2.45364e+08		ANKRD50	-210477775677886	330373	3602.64		CSF3R	-105224636366018	149054335201573	2.45364e+08							INHBA	12441622130255	5.59475e+08	6.46493e+06		GPR141	-160326288356058	214392959933329	2.78582e+08
FUCA1	-164682654319375	212614195487473	2.80121e+09		IDO1	-10326878535102	464263479907782	612710253143996		RAP2B	116130371898819	1.71644e+09	1.79148e+07		TNFRSF4	128310017645986	151174087721947	2.49724e+09		UNC93B1	-181296806330965	392617	4318.78		TNFRSF4	128310017645986	151174087721947	2.49724e+09							PARVG	-101579408102187	5.76344e+08	6.68649e+06		RPL7AP64	-154680126400758	214392959933329	2.79449e+08
GAS2L3	-14548234368022	213164524347317	2.81961e+09		ADAM12	-101487575422894	467453718840438	619018930097991		LTA4H	152174096510793	1.73776e+09	1.82136e+07		SOX5	104229975543442	15602152926274	2.58629e+09		ARHGEF11	-214479230143582	408061	4508.11		SOX5	104229975543442	15602152926274	2.58629e+09							ENSG00000287255.3	-233605152735737	6.03631e+08	703097		RBM47	-121410395443481	217183552652696	2.8409e+08
TP53I3	-12358774208214	215862757534997	2.86658e+09		PLK2	115647771912784	479466091557666	643535311647628		LIMCH1	-19129088781503	1.89344e+09	2.00114e+07		SOCS1	120213123276728	159800546401157	2.65813e+09		PTGFRN	-261667353119769	411727	4568.21		SOCS1	120213123276728	159800546401157	2.65813e+09							IMPDH1	-136753325110325	6.15312e+08	7.19546e+06		GAA	-148001790102671	223398334865861	2.93252e+08
ATP6V0B	-101949890473656	217632690708549	2.91211e+08		SH3BP5	-104026976388607	485928362606903	654390217632854		VSIR	146185771356175	1.92524e+09	2.04319e+07		C1QB	176752601013994	16671055942534	2.78515e+09		CYP27A1	-270542442371625	412008	4598.8		C1QB	176752601013994	16671055942534	2.78515e+09							BLM	100535882354125	6.49006e+08	7.64948e+06		CCDC102A	112144046220457	226637041347719	2.98551e+08
C2CD4B	218039906875149	217632690708549	2.91284e+09		LINC02541	-116495761729304	487247103047379	658353360045163		AK4	-199194845258712	2.08811e+08	2.23435e+07		NBN	12197583292068	16671055942534	2.79226e+09		TMEM150B	-23449748808261	412008	4610.57		NBN	12197583292068	16671055942534	2.79226e+09							LTA4H	-15227831905297	6.70575e+08	7.9347e+06		AP003117.1	-151274621627673	230432741342835	3.04616e+08
CNTLN	-110330942367312	217885568711852	2.96078e+09		SLC7A8	122617474415807	487954425184591	663689863226337		RGS12	158555975462658	2.12139e+08	2.28232e+07		CD101	-111007273324744	169765395581037	2.90953e+08		SDS	-312830261563442	4370.74	4911.88		CD101	-111007273324744	169765395581037	2.90953e+08							CCL20	155265502915316	6.72308e+08	8.00556e+06		ALDH3B1	-128827611060904	233802110712745	3.11232e+08
WBP1L	-103931686610686	217885568711852	2.97319e+09		PSD3	-1023715888648	495548890101729	676243940346212		OSBPL1A	161331435247359	2.12139e+08	2.28857e+07		TNF	135444351554681	169765395581037	2.91333e+09		ANPEP	-232070418060658	44594.3	5032.78		TNF	135444351554681	169765395581037	2.91333e+09							SLC35F2	126134459147953	6.72308e+08	8.01736e+06		ATP6V0A1	-133018209069518	237501481599413	3.18352e+08
DEF8	-111120174794711	217885568711852	2.95405e+09							RIN1	167432308226417	2.1285e+09	2.30557e+07		RIPK2	129543387127048	169765395581037	2.9216e+08		ZNF516	-135643090535173	459805	5211.12		RIPK2	129543387127048	169765395581037	2.9216e+08							HES4	281655827412236	7.00677e+08	8.38804e+06		AC004540.2	-121568759962155	243922398556029	3.29213e+08
LILRB1	-11702775297795	218826507367548	2.99747e+09							UGGT2	122006715973494	2.15861e+09	2.35712e+07		ENSG00000288532.1	160874395792701	169765395581037	2.88611e+09		NEFH	256296212703659	485551	5526.04		ENSG00000288532.1	160874395792701	169765395581037	2.88611e+09							SLC2A3	149395315125971	7.30497e+08	8.81255e+06		PFKFB4	-141709578043422	246516727108206	3.33854e+08
NT5DC2	-138219204406832	219971050387595	3.02465e+09							CCL4	-194546383203576	2.15861e+09	2.35068e+07		ARNTL2	124073772419151	169765395581037	2.91462e+09		FGD6	-23968314196985	490560	5606.4		ARNTL2	124073772419151	169765395581037	2.91462e+09							AC100788.2	-205961021471511	7.30497e+08	8.78975e+06		SLC35F2	110288678713153	25109843027613	3.4122e+08
APP	-104740172234846	223150322771745	3.08003e+09							LINC02185	21911465173436	2.17424e+09	2.38372e+07		CD209	164202393478351	169765395581037	2.90484e+09		RPL7AP64	-367324262920601	554125	6359.25		CD209	164202393478351	169765395581037	2.90484e+09							SIGLEC15	159292749215042	7.42095e+08	8.98678e+06		AATK	-141609550815618	259037227082006	3.5398e+08
LMNA	-141340545772705	223824153424133	3.10103e+08							FZD1	177654550449131	2.2626e+09	2.49052e+07		SERPINB9P1	106132282242539	171467711518314	2.97063e+09		SOX5-AS1	250186370365274	60258.6	694.408		SERPINB9P1	106132282242539	171467711518314	2.97063e+09							TMEM127	-102167570164499	7.43253e+08	9.06951e+06		PEA15	-122962962781025	266179654533496	3.66635e+08
TMEM52B	-129350269858392	231419946249857	3.21837e+09							MSANTD3	-165439587565129	2.64821e+09	2.92658e+07		LDLRAD3	-118734711217593	178103040855704	3.11634e+08		CORO1C	-176036582782143	63704.4	7371.51		LDLRAD3	-118734711217593	178103040855704	3.11634e+08							AL589863.1	-280342331795774	7.56667e+07	9.26816e+06		RNF130	-116972484533277	266179654533496	3.6616e+08
CRYBG3	-102121643084377	238269485113535	3.351e+08							SCPEP1	140930087874472	2.76761e+09	3.09494e+06		FCGR1CP	173010583786487	183221479315167	3.22699e+09		DOK1	-130385640711375	645610	7501.37		FCGR1CP	173010583786487	183221479315167	3.22699e+09							G0S2	206673612877747	7.60244e+07	9.36914e+06		AL391280.1	-168569194341411	266392946072322	3.6816e+08
HOMER3	-140199940501328	238269485113535	3.35043e+09							TLR8	155346140875053	2.76761e+09	3.0869e+07		IFNG	106437651247224	183376346262143	3.24028e+09		IMPDH1	-17969359829885	651825	7604.62		IFNG	106437651247224	183376346262143	3.24028e+09							CMKLR1	-199003541989656	7.60244e+07	9.38226e+06		AC011337.1	-159161886775	267351682660752	3.70721e+08
DPYSL2	-120923965166481	242129851092472	3.43061e+09							RNF217-AS1	241654876387449	2.79053e+09	3.13282e+07		CX3CR1	-125439967253731	193142758186353	3.4462e+09		TMEM86A	-230782663187124	66506.2	7790.73		CX3CR1	-125439967253731	193142758186353	3.4462e+09							NEFH	185344093675957	7.60379e+08	9.41907e+06		AC122718.2	-106954795549474	272717181749157	3.80682e+08
CD7	116688214841672	242860835138649	3.45366e+09							AC069549.1	145857369000663	3.0574e+09	3.45924e+07		USP6NL	119414058647484	198539613172116	3.55392e+09		SBF2	-1246093866617	66703.6	7845.61		USP6NL	119414058647484	198539613172116	3.55392e+09							NCEH1	-165567805087529	7.72458e+08	961666		ENSG00000287255.3	-189205271372222	275518024537774	3.87139e+08
FGD4	-132681951830511	261872964065123	3.73876e+09							DYRK3	-177243603947422	3.08399e+09	3.50284e+07		LINC01094	-11208836943456	202239585305176	3.64343e+09		PALM2-AKAP2	144145103203409	676604	7990.38		LINC01094	-11208836943456	202239585305176	3.64343e+09							EHD1	14934322724073	7.72458e+08	9.64011e+06		WDR17	-132011938103428	275518024537774	3.86178e+08
TK2	-117171745740951	261872964065123	3.75141e+09							MILR1	138826448847653	3.12062e+08	3.55813e+07		FGD2	131619532463995	205694940682912	3.71752e+09		MS4A6A	-279240486486557	689927	8180.56		FGD2	131619532463995	205694940682912	3.71752e+09							ATG7	-106765569399647	7.74121e+08	9.69664e+06		ELOVL7	154704597569857	286784167483882	4.0562e+08
GNA12	-107700653607617	273673517688404	3.95743e+09							CALHM2	135065048463421	3.85112e+08	4.44172e+07		C1QC	173084230223564	20808335692131	3.78464e+09		AC069549.1	-312078157498014	723481	8612.87		C1QC	173084230223564	20808335692131	3.78464e+09							MIR3945HG	162665882524126	8.02483e+08	1.0089e+07		COTL1	-117115433001172	288911463698311	4.09964e+08
NECTIN2	-120100521968965	273673517688404	3.96338e+08							CLMN	150550925732344	3.92998e+09	4.5499e+07		ENSG00000285744.1	115263357353251	2114553074971	3.87031e+09		SYK	-154475290354461	811042	9693.89		ENSG00000285744.1	115263357353251	2114553074971	3.87031e+09							DIRC2	-105940295076752	8.2259e+08	1.03798e+06		CD84	-128887854250662	297070792106469	4.24289e+08
SDC2	-12693832741528	28011747686873	4.07135e+09							ACSS3	168452020246071	4.09948e+09	4.76412e+07		IL31RA	158922018425423	217011077979228	4.00947e+09		ZFHX3	-141799270073869	902145	10825.7		IL31RA	158922018425423	217011077979228	4.00947e+09							AC009951.1	-119983888712957	8.56272e+08	1.08444e+07		CCDC88A	-102982111896544	32914699203532	4.76187e+08
MIAT	100872056429661	284911433151151	4.15592e+09							CRYBG3	117568408531195	4.28588e+09	4.99953e+07		SLC46A2	-118764802231809	225059488853695	4.20268e+09		TDRD6	-251806540300223	1.09347e+06	13225.8		SLC46A2	-118764802231809	225059488853695	4.20268e+09							TSPAN13	144025886458309	8.85607e+07	1.12978e+07		AP003557.1	-111217570376394	32914699203532	4.76066e+07
SLC35A4	-112250407704185	291033562946324	4.26044e+09							ST8SIA1	-114545130042473	4.32977e+09	5.06972e+07		DUSP6	134376053412963	228163244427097	4.28118e+09		HNMT	-221496675607096	1.14838e+06	13944.6		DUSP6	134376053412963	228163244427097	4.28118e+09							LINC00607	-241977932702559	8.92753e+08	1.14302e+06		CLMN	-142782958378356	329900484567389	4.78802e+08
AP2S1	-107383106296478	295646601774805	4.34343e+09							SGPP2	-17990126808191	4.33535e+09	5.09526e+07		GPR68	122231104968131	230433220991511	4.34562e+09		ABCD1	-192477306412049	1.18427e+06	14436.9		GPR68	122231104968131	230433220991511	4.34562e+09							FAAH2	134895021004064	9.56565e+08	1.22914e+07		CD7	129036731502442	335151972108649	4.87973e+08
AGTRAP	-103832466134282	298525028710272	4.40132e+08							LINC00900	162801967667836	4.36533e+09	5.14965e+06		STAC	148674901839124	23064120433494	4.3675e+09		CYBRD1	-237185524444216	1.25417e+06	15348.6		STAC	148674901839124	23064120433494	4.3675e+09							LRRK1	-139041876486695	9.91062e+08	127805		AC098679.2	-184316705999195	338959805910522	4.95083e+08
HAUS1P1	-138991945121062	305622664629368	4.53496e+09							CYP7B1	-204156582058257	4.46901e+09	5.29155e+07		MAPK11	118376493514096	241823801080917	4.59318e+09		KCNJ15	-276748384396045	1.2757e+06	15672.9		MAPK11	118376493514096	241823801080917	4.59318e+09							MYBPC3	-161668619382824	1.00417e+09	1.29959e+07		DAPK1	-152720399247036	354574461159084	5.21168e+08
AC007336.1	-141572030062336	305622664629368	4.53792e+09							MS4A6A	173422053186168	4.77447e+09	5.67683e+07		ZC3H12A	112104589144168	245707910573494	4.70938e+09		CEBPD	-213661641507067	1.45733e+06	18043.1		ZC3H12A	112104589144168	245707910573494	4.70938e+09							NID1	-180224480941609	1.06386e+09	1.38176e+07		PLXNB2	-122144081234185	359473084030935	5.3003e+08
ENSG00000290097.1	-139003647497365	306720813559402	4.57026e+09							SDSL	14261681535508	4.77447e+09	5.69621e+07		TYMP	12392112717166	249772309428089	4.84478e+09		GAS2L3	-235498336277444	1.58162e+06	1965.73		TYMP	12392112717166	249772309428089	4.84478e+09							SNX9	142687537492463	1.06762e+09	1.39158e+07		ENSG00000289310.1	-158015418106844	360713799185491	5.33526e+08
ZBTB47	-140149219566741	306990902008028	4.59034e+09							GJB2	-192610712939916	4.77447e+09	5.71605e+06		USP30-AS1	10773030843595	258204727831618	5.02321e+09		MT1G	261578489992543	1.69338e+06	21126.9		USP30-AS1	10773030843595	258204727831618	5.02321e+09							SIGLEC7	-138140746421142	1.07839e+09	1.4106e+07		KRT8P46	-117893786548769	366551263572208	5.43855e+08
CLMN	-136683488480826	309336684782558	4.64159e+09							GAPDHP49	-192395568677295	4.97082e+09	6.01652e+07		BATF	116844857687097	260712911270583	5.10201e+08		LINC01127	-339240327010599	1.80621e+06	22620.6		BATF	116844857687097	260712911270583	5.10201e+08							ENSG00000291156.1	174672871220289	1.08491e+09	1.44421e+07		PLOD1	-112399598123679	368858728999236	5.48983e+08
MOB3B	-121421554119898	311580150816388	4.69154e+09							CD80	-173295701892349	4.97082e+09	6.00705e+07		ASCL2	15303611375607	262509819576819	5.15229e+09		SLC16A5	-18220083318798	2.04621e+06	25821.2		ASCL2	15303611375607	262509819576819	5.15229e+09							SHB	-205418466638705	1.08491e+09	1.43429e+07		CST3	-186529351261127	391128669747699	5.88837e+08
AC004846.1	-115099418757175	315377046058066	4.7652e+09							ENSG00000289424.2	136752764197503	5.15924e+09	6.2672e+06		TMSB10	109536893079903	280373701537243	5.55132e+07		LST1	-271865402315662	2.3672e+06	29984.6		TMSB10	109536893079903	280373701537243	5.55132e+07							ENSG00000288954.1	-240538098583247	1.08491e+09	1.44401e+07		CD69	104108728988872	409055411924987	6.22044e+08
AP000695.2	-135207927383104	324810271594831	4.92471e+09							ANXA1	109353490695266	5.26463e+09	6.41831e+07		AP000223.1	113215022053339	282543231379371	5.61053e+09		PECAM1	-245396254233418	2.55931e+06	32539.8		AP000223.1	113215022053339	282543231379371	5.61053e+09							ENSG00000289977.1	-180696721663659	1.08491e+09	1.42646e+07		TRAF4	100696773319437	409055411924987	6.21308e+08
FCHO2	-109379898259137	326115240346741	4.96155e+09							AL390760.1	-174540862080506	5.4882e+09	6.71494e+07		HRH2	-116439989403452	283762369686689	5.65108e+09		PLXNC1	-152068771978218	2.61971e+06	33432.6		HRH2	-116439989403452	283762369686689	5.65108e+09							CYP2S1	-184299759151972	1.08491e+09	1.44211e+07		ENSG00000289227.1	-158936488014598	409952668316284	6.25303e+08
GPX1	-138450302349945	340392849845452	5.1996e+09							DIRC2	120539117031714	5.61646e+09	6.92113e+07		IRF7	102575737768388	305692998009897	6.19339e+09		CDH23	-226946972229551	268803	34560.4		IRF7	102575737768388	305692998009897	6.19339e+09							C3orf62	-111106875363127	1.09192e+09	1.45859e+07		REPS2	-132198187499563	413497782066351	6.32622e+08
IL31RA	-1348530746556	340392849845452	5.21436e+09							PTGER2	107003159582824	5.61646e+09	6.90108e+07		AC092117.2	-113888727000368	305692998009897	6.14942e+09		METTL7A	-140069497010331	268803	34490		AC092117.2	-113888727000368	305692998009897	6.14942e+09							MIR34AHG	-205339355245009	1.12126e+09	1.50296e+07		ARL11	-113341621243463	415720904372689	6.37945e+08
APLP2	-122453560354	34890472370607	5.38124e+09							ENSG00000288954.1	155486347057926	5.7062e+09	7.05674e+07		HSD3B7	141605215119887	305692998009897	6.19082e+09		AL356124.1	-211006847983529	281811	36501.2		HSD3B7	141605215119887	305692998009897	6.19082e+09							IGHEP2	-228809419103473	1.20225e+09	1.6243e+07		SLAMF1	123858293092651	421092076895921	6.52026e+07
SNX33	-113432713413884	34890472370607	5.3721e+09							SMAD6	148338189199794	6.02844e+09	7.48168e+07		STOM	110766914246667	309576641292623	6.30771e+09		VSIR	-16299417923362	3.43672e+06	4467.74		STOM	110766914246667	309576641292623	6.30771e+09							MAN2B1	-105223367339155	1.20225e+09	1.62819e+07		CYBRD1	-162734560720787	435537797047211	6.7842e+08
LRRK2	-150822862836447	351142234891661	5.4341e+09							BAALC-AS1	-172674179156958	6.67331e+07	8.34054e+07		PDGFA	110226390302421	356959564695577	7.41697e+09		INAFM2	-195785176834844	3.52414e+06	45981.7		PDGFA	110226390302421	356959564695577	7.41697e+09							NOTCH2	-101986056808504	1.22471e+09	1.66426e+07		ARHGAP22	-148257406197883	435728777608054	6.80732e+08
TLR1	-127198280620398	352864277122191	5.4792e+09							SOX5-AS1	-191655892517212	6.80039e+09	8.52919e+07		OLFML2B	-100355272817875	405201481158494	8.60593e+09		ABHD12	-187186194358592	3.81151e+06	50094.1		OLFML2B	-100355272817875	405201481158494	8.60593e+09							CUEDC1	-181865120527708	1.25531e+09	1.71166e+07		RAB3C	-143606668103109	457299828146999	7.16546e+08
KMO	-111661514057636	353018945971218	5.53697e+09							TSPAN4	143788448340612	7.03141e+08	8.84978e+07		IRF4	107514698815256	422458552205848	9.04539e+09		CAMK1	-25036945707137	4.09234e+06	54174.8		IRF4	107514698815256	422458552205848	9.04539e+09							DOK2	-147844766916025	1.26171e+09	1.72622e+06		ENSG00000288393.1	-112065269890412	466241653345233	7.33652e+08
ST3GAL6	-129002908627422	353018945971218	5.53616e+09							GLUL	133356356387745	7.20353e+09	9.098e+07		ISG20	100129807223964	429208079712907	9.23931e+09		PLA2G7	-222939300643521	4.26362e+06	56645.3		ISG20	100129807223964	429208079712907	9.23931e+09							HAPLN3	127547777952802	1.283e+09	1.7672e+07		ABHD12	-121003895059475	466241653345233	7.36199e+08
FCN1	-128555502333037	353018945971218	5.52413e+09							MMP14	-199076957199104	7.33787e+09	9.33203e+07		NHSL2	-109791342406236	446090777833179	9.62841e+09		LRRK1	-153553535491241	4.2663e+06	56884		NHSL2	-109791342406236	446090777833179	9.62841e+09							AC018529.2	-131080339178821	1.28985e+09	1.78856e+07		AC007336.1	-143855417354318	518303143360206	8.2411e+08
ABHD8	-113240409986365	366197363948766	5.76282e+09							ADGRE1	-161104685234491	7.33787e+09	9.30597e+07		MACC1	104581342212917	455629399583373	9.86052e+09		TBC1D14	-102125608989499	4.45267e+06	59580.9		MACC1	104581342212917	455629399583373	9.86052e+09							LPCAT2	-1764121609916	1.31715e+09	1.83859e+06		AC100788.2	-169487287299748	536567507631818	8.60591e+08
AC010997.6	-138264706482377	366756778358022	5.7908e+08							ICAM5	165937026296352	7.56386e+09	9.6526e+07		TNFRSF18	109414582182424	459873840484328	100053132095704		RNASEH2B-AS1	-233796455521417	4.75085e+06	63797.1		TNFRSF18	109414582182424	459873840484328	100053132095704							CAMKK2	-124833958953462	1.3532e+09	1.89516e+06		SLCO3A1	-104474371989352	547540162359595	8.88313e+08
STARD13	-167031714808495	373350420532073	5.91442e+09							MYO1B	-186696210482352	7.97538e+09	1.02477e+08		LINC02471	153535856680241	461917827155954	100763702366816		AC010997.6	-278119970330039	4.97093e+06	66989.2		LINC02471	153535856680241	461917827155954	100763702366816							FLVCR2	-152666265659883	1.41543e+09	1.98886e+07		C5AR2	-149674754466801	548549990544825	8.92487e+08
GPR157	-102584233078051	374133906987915	5.9464e+08							GLIPR1	107071544345713	8.06076e+09	1.03928e+08		EGR2	140907684921266	462637469691189	101453249656005		ITSN1	-153932538365022	5.06386e+06	6848.27		EGR2	140907684921266	462637469691189	101453249656005							ANO5	-164656097383112	1.45299e+09	2.04836e+07		AC009974.1	-159405075687309	554517868443205	9.0476e+08
SIGLEC1	-175822916326646	376674881989522	6.00647e+09							PLXNA2	138253484587124	8.14172e+08	1.05329e+08		C11orf45	-107354327138535	462637469691189	101254392171458		MANBA	-148297529943236	5.27587e+06	71601.1		C11orf45	-107354327138535	462637469691189	101254392171458							AC066613.1	-163559154452749	1.46469e+09	2.07839e+06		YES1P1	-149582909566429	570196491383544	9.35612e+08
PAPLN	-115434713421446	377726846250565	6.043e+09							ZMYND15	122795814577742	8.28632e+09	1.07926e+08		LMNB1	110384650292241	467834258221949	103131415275127		FOS	-201385619803812	544071	74356.3		LMNB1	110384650292241	467834258221949	103131415275127							PRAM1	-17949155755772	1.47322e+09	2.09731e+07		NPM1P29	-107560097047279	589019269615944	9.74666e+08
AC013652.1	-142686375114886	379900941203841	6.09764e+09							PLEKHG3	148348390680421	8.58969e+09	1.12254e+08		IER3	115950600322967	46795394489627	10342714103843		DAGLB	-11626989468681	5.9344e+06	81386		IER3	115950600322967	46795394489627	10342714103843							IFITM1	117229701979804	1.58093e+09	2.26525e+07		EHD1	129226612066135	589019269615944	9.73427e+08
ICAM5	-162574349507336	380069509265609	6.12022e+09							SLC27A2	-143582773310475	8.66359e+09	1.136e+08		APOBEC3A	152153503537482	476887954803928	105676218832458		QPCT	-221364616907598	5.95014e+06	81885.3		APOBEC3A	152153503537482	476887954803928	105676218832458							C2CD4B	233952299464944	1.61318e+09	2.31893e+07		KCNJ2	-110118919034727	589477061020683	9.78148e+07
SAMHD1	-110987339189192	380607316639888	6.16868e+09							MFSD1	13257386747378	8.85078e+09	1.17205e+08		NDFIP2	114585503875971	500781370393748	111547364074122		APLP2	-167303232371279	6.00502e+06	82926.5		NDFIP2	114585503875971	500781370393748	111547364074122							ARRB1	-114695860464747	1.64103e+08	2.3893e+07		IL2RA	156986948359969	591755117766564	9.87398e+07
SNX24	-123814297990819	383905447026808	6.2422e+09							AC073850.1	217481153961468	8.85078e+09	1.17219e+08		TPMT	103807924109952	534994289432525	120399889011234		PYGL	-165834634548401	6.37972e+06	88404.7		TPMT	103807924109952	534994289432525	120399889011234							APOC1	-195322351459579	1.64103e+08	2.37188e+07		CDC42EP1	-153608760860015	597916204889876	1.00044e+09
MICALL2	-146646987502561	393196200411156	6.43157e+09							VWF	191877134452981	8.85078e+09	1.16874e+08		C16orf74	-115779896453782	535273313315478	121295452413849		ASAH1	-193420394522307	6.73012e+06	93849.8		C16orf74	-115779896453782	535273313315478	121295452413849							ANPEP	-171924131877535	1.64382e+09	2.40095e+07		ENSG00000289424.2	-147444212820985	611480107026784	1.02596e+09
C9orf106	-167768071770314	393196200411156	6.43438e+09							IL23A	-151941507986712	8.99968e+09	1.19585e+08		NLRP12	-108864941310352	544797645642618	123860406370919		CTSD	-205406917677491	6.73012e+06	93901.2		NLRP12	-108864941310352	544797645642618	123860406370919							TREM1	142861353717589	1.65151e+07	2.41983e+07		AC136601.1	-132764159608084	638969144723727	1.08685e+09
TMEM176A	-138770234308107	399196124982809	6.5584e+09							PLAC8	-104347543063961	9.18892e+09	1.22503e+08		CSF1	103548899751149	548006108502864	124905271651395		UBAC1	-114209177261284	7.13894e+06	99945.1		CSF1	103548899751149	548006108502864	124905271651395							EHF	155853201646315	1.68804e+09	2.48115e+07		BHLHE41	-139213814891577	658140791702122	1.12555e+09
TTYH3	-135664664493379	404989478452144	6.71413e+09							ERI2	114642551455864	9.20594e+09	1.23133e+08		FAM241A	113008803943784	548367386911703	125303241973032		RAB34	-172941741064789	7.19856e+06	101123		FAM241A	113008803943784	548367386911703	125303241973032							GPR141	-185285174791639	1.7169e+09	2.5315e+07		CARD9	-167018249991117	670561145686635	1.14989e+09
S1PR2	-130390812331039	404989478452144	6.73324e+09							AC010186.1	-1823033542365	9.28751e+09	1.24632e+08		ENSG00000288046.1	-105592684750701	560498847526552	12872052501617		CTSZ	-190001325060635	748425	105492		ENSG00000288046.1	-105592684750701	560498847526552	12872052501617							PDGFA	160716129197901	1.72009e+09	2.5521e+07		IL12B	175176736355015	676990742719428	1.16404e+09
SDS	-155158180457999	416370901409567	6.94423e+09							LRRK2	14323528130317	9.42795e+09	1.2693e+08		ICAM1	124989722801505	597803630701905	139352175914741		SOX5	207760502652741	7.73214e+06	109354		ICAM1	124989722801505	597803630701905	139352175914741							C2CD4A	274680004794393	1.72009e+09	2.55121e+07		TLR8	-151828091829499	701029798449587	1.21186e+09
BAALC-AS1	162287000909213	417898133844126	6.99155e+09							DUSP5	-151725308982822	9.4938e+09	1.28269e+08		DRAM1	126303911279866	607904643851579	142056685509233		COTL1	-158619237495323	7.87184e+06	111705		DRAM1	126303911279866	607904643851579	142056685509233							SLC49A3	-142073643733553	1.72788e+09	2.57166e+07		ENSG00000288992.2	-153001676657116	705072281004524	1.2221e+09
LTA4H	-128158380505138	428135238128827	7.1852e+09							CEBPA-AS1	211340203219909	9.4973e+08	1.29113e+08		LILRB3	109235955848947	775808584876292	187990914143501		CCL20	248352159452986	8.22255e+06	117074		LILRB3	109235955848947	775808584876292	187990914143501							AL157813.1	-179427335001562	1.72804e+09	2.57988e+07		ENSG00000287822.1	-157161916286896	722585893247731	1.2558e+09
DAB2	-124864621728085	442678851017003	7.49872e+09							AC007388.1	135804074189618	9.72444e+09	1.32627e+08		CTSK	-106441093602088	802248847727478	195992289866611		MIR181A1HG	-144424536120236	9.2011e+06	131444		CTSK	-106441093602088	802248847727478	195992289866611							DOPEY2	-102709471638862	1.73156e+09	2.59313e+07		AC009951.1	-101590927631047	737829625383929	1.2857e+08
MGAT5B	140498508073019	442678851017003	7.49294e+09							ADTRP	-141076997707571	101815448758605	1.39755e+08		ENSG00000286796.1	-113888600024628	802248847727478	196244825765039		CTNND1	-137171452552442	9.79635e+06	14074.8		ENSG00000286796.1	-113888600024628	802248847727478	196244825765039							AL031123.1	-19631626627605	1.80346e+09	2.71719e+07		ANKRD50	-134563095779772	747619537610919	1.30967e+09
LINC02345	-12201932069463	457984062000238	7.78192e+09							ARHGAP22	153084368747204	102520618001926	1.41172e+08		RAB39A	138979377900009	802995690421433	196889699619852		ALDH2	-235461873398304	9.79635e+06	140881		RAB39A	138979377900009	802995690421433	196889699619852							PRKAG3	-230156293503059	1.87308e+09	2.8397e+07		CNTLN	-11377132506523	755644662619075	1.33072e+09
AC005102.1	-132859612021516	464113118475116	7.91033e+09							KCNE3	152581489194962	104464887031501	1.44308e+08		ENSG00000291086.1	112688103252342	807737616139299	198517302919006		PAK1	-166069402657164	1.04873e+07	151816		ENSG00000291086.1	112688103252342	807737616139299	198517302919006							TLR5	-18367132377191	1.92048e+09	2.92933e+07		C2CD4B	196805720162061	755644662619075	1.32878e+09
KCTD12	-137892884732447	472600522832582	8.0797e+09							LINC00884	-192190025912209	106438258347058	1.475e+08		TAP2	122903162434441	808585395307901	199191060890861		OPLAH	-253601989136021	1.08705e+07	15788.1		TAP2	122903162434441	808585395307901	199191060890861							WAS	-126840817066734	1.94433e+09	2.97468e+07		ITSN1	-12296740180174	770324891565332	1.36369e+09
RNF130	-122379642283658	478049537817429	8.27283e+09							MNDA	200739035833253	109259557172503	1.52368e+08		DPEP2	-10443232311988	827766057667601	204869002415718		AC123567.2	-209820055808412	1.17926e+07	172602		DPEP2	-10443232311988	827766057667601	204869002415718							CCDC170	-187229543482619	2.00238e+09	3.09126e+07		MERTK	-130690424850206	775245080520587	1.37685e+09
SMCO4	-130121575538424	484356748408582	8.43262e+08							LRMDA	138365780378335	114708361183853	1.6047e+08		BAIAP2	-105213119604384	834189631439484	206938949666408		SYNE2	128648511378623	1.17926e+07	17245.3		BAIAP2	-105213119604384	834189631439484	206938949666408							TREM2	-221507648693885	2.11318e+09	3.28186e+07		SERPINB2	19387473355177	778132447256035	1.3883e+09
LINC00900	-156316391142839	489860665302871	8.55406e+09							AIFM3	162052704714976	116254824027463	1.63143e+08		TTYH2	-101286665025932	843193147323656	210143106245622		IFFO1	-117443911636241	1.24331e+07	182945		TTYH2	-101286665025932	843193147323656	210143106245622							TNFRSF18	153414855115561	2.14656e+09	3.34362e+07		DAPK1-IT1	-162095678871601	783496011736034	1.40149e+09
LILRB2	-125335429939257	499531951822818	8.74906e+09							AC009506.1	138313906580453	124633608913123	1.75448e+08		UPP1	10817464576647	869484247241863	21769635521481		DUSP3	-157798266562744	1.25231e+07	18486.5		UPP1	10817464576647	869484247241863	21769635521481							CAMK1	-173780340203268	2.19926e+09	3.46637e+07		LINC01127	-138995718227717	787942520724967	1.41673e+09
SPI1	-126248666116587	522074207338396	9.17117e+09							SHTN1	13604935781946	124818315890667	1.76255e+08		TMEM150B	110055239071783	912915619252445	231197693375777		NAIP	-233774284391915	1.26629e+07	187531		TMEM150B	110055239071783	912915619252445	231197693375777							FAM46A	-107367642026801	2.35582e+09	3.72401e+07		RIN1	-136895850526152	787942520724967	1.41501e+09
S100A10	-124191488130432	538735209036575	9.49201e+08							ROR1-AS1	-17670529059964	145837806461135	2.06576e+08		AC090241.3	-11571251981258	930203082447063	236111177252881		MNDA	-222330378591961	1.37355e+07	204071		AC090241.3	-11571251981258	930203082447063	236111177252881							TNFSF15	112674372818947	2.41946e+09	3.88053e+07		ZDHHC14	113527030344756	790670047733185	1.42529e+09
RGS12	-136557780673977	539207167352652	9.52852e+09							FGFBP2	122615190142044	152598679716392	2.17491e+08		DCUN1D3	109894255932361	948316286191112	243437932336385		AC007388.1	-198620691174823	1.54805e+07	230732		DCUN1D3	109894255932361	948316286191112	243437932336385							AL391280.1	-198604834418629	2.41946e+09	3.87943e+07		ST18	-145279875121435	804900409767739	1.46105e+09
PCSK5	-118988971475564	560748593769736	9.9385e+09							FAM198B-AS1	152940838941285	155545592372309	2.23056e+07		PLXDC1	-114346568305042	948316286191112	242661512532299		OSBPL11	-111208462407367	1.60637e+07	240190		PLXDC1	-114346568305042	948316286191112	242661512532299							SLC23A2	-11586079844272	2.50746e+09	4.03325e+07		SIGLEC7	-116919203882381	804900409767739	1.4621e+09
CEBPD	-139579848174599	565295375926849	10078199570819							FERMT2	-179796892169146	155545592372309	2.22984e+08		TNFSF10	118764644014656	961369406165043	248448752945841		LINC00963	-135083512954335	1.63639e+07	245459		TNFSF10	118764644014656	961369406165043	248448752945841							TMEM170B	-174099864547672	2.55611e+09	412333		APLP2	-106849093687494	828008932228311	1.51173e+09
PTGS1	-135495301927695	583351909643034	104611128251979							AL133371.2	183089641695867	156833089330752	2.2559e+08		TNFSF13B	124517293197188	996965160801975	26051696961212		AC002480.3	231397286067233	1.67282e+07	251720		TNFSF13B	124517293197188	996965160801975	26051696961212							C11orf45	-201345855403282	2.56148e+09	4.14383e+07		KIT	107017532900058	838051161522221	1.53394e+09
ENSG00000291144.1	-135323362908992	583351909643034	104388069844331							INHBA-AS1	-185099295684415	157631935612308	2.2743e+08		RARRES3	100869654787046	100166266383733	262321003825246		DYRK3	183815619313804	1.67767e+07	253249		RARRES3	100869654787046	100166266383733	262321003825246							ENSG00000287822.1	-198641078714758	2.57252e+09	4.17359e+06		SLC31A2	-127488585094553	843880115380347	1.55241e+09
ENG	-133116147319621	596044463860641	107437953069137							PLBD1	163834524866137	161433012445334	2.33622e+08		AL157871.2	127094601706263	10149182736246	266960775323152		HLA-DMA	-192418551146945	1.7045e+07	258109		AL157871.2	127094601706263	10149182736246	266960775323152							RGS16	147011164640119	2.5762e+09	4.20178e+07		NID1	-150792064552747	845108929451395	1.55858e+09
RRAS	-111351041053595	596044463860641	10751050349345							ANK3	-106613808339773	161950659071059	2.35082e+08		AL445231.1	-11447720031011	102449852057205	270660078820405		TNFSF13	-245149081250822	1.8168e+07	277403		AL445231.1	-11447720031011	102449852057205	270660078820405							MSMO1	111390035207202	2.5762e+09	4.20336e+06		ENSG00000289581.1	-144270581085787	852058630596003	1.57533e+09
AC136601.1	-145025265391173	604125318473828	109283923350209							STRIP2	-17146685930075	166825059074036	2.43314e+08		NFXL1	-100563969926639	103567175372873	274228405150811		DSC2	-266714433333451	1.8168e+07	27681.6		NFXL1	-100563969926639	103567175372873	274228405150811							SH3RF1	-147574068319213	2.60693e+09	4.26556e+07		FCGR3B	-151475389158356	855683249757303	1.58651e+09
TNNT1	-138853730367687	613263496999253	111578238592429							PC	146647400305057	166825059074036	2.4362e+08		MTHFD2	109580257731584	104354015211787	277492546493873		LGALS2	-207193299913598	1.8168e+07	277711		MTHFD2	109580257731584	104354015211787	277492546493873							SAMHD1	-131611133849094	2.61028e+09	4.28496e+07		RGS12	-149489259715428	855683249757303	1.58995e+09
SLC11A1	-112955793057374	62491735587234	114025282166281							RNF130	133821823756841	168293737403419	2.46503e+08		VPS9D1	106741540375817	111747509639251	301012055434381		ZMYND15	-270852814651597	1.84587e+07	28391.2		VPS9D1	106741540375817	111747509639251	301012055434381							DCBLD2	-116378699370417	2.79045e+09	4.60453e+07		SIRPB2	-149983302275795	859665236087768	1.60529e+09
SEMA3C	-116596669047394	625377716101044	114763202986075							ARSD	111194943899137	171195170470456	2.52254e+08		BCL2A1	105397154634666	124376101445657	343619941832136		DPYD	-149901177619334	1.88814e+07	29131.4		BCL2A1	105397154634666	124376101445657	343619941832136							FCGR3B	-187174503775258	2.86207e+09	4.73594e+07		NEU3	-10491460443526	864351188344738	1.62203e+09
ST3GAL1	-108513673834246	6331191736429	116514847661578							BAALC-AS2	-231393627258423	17132581869686	2.53198e+08		ISG15	114081983083443	124998353585508	346058524661156		BAZ2B	-114438280103168	1.89514e+06	293295		ISG15	114081983083443	124998353585508	346058524661156							TLR8	-178039598579312	2.87718e+09	4.77425e+07		PAK1	-115958921746102	866773701571584	1.63058e+09
ITGA5	-10125116618976	652357870363867	120396470036307							GRN	132951378498715	171679576456416	2.54474e+07		TRAJ44	-125661751315737	12794983981742	357175505418722		CTTNBP2NL	-154682369754473	1.93121e+07	299798		TRAJ44	-125661751315737	12794983981742	357175505418722							CCL3	170694544887891	2.92638e+09	4.89646e+06		DYRK3	154540823104827	872692746879253	1.64575e+09
ARHGEF11	-125353665892588	662709442304592	122999870349835							IQSEC2	152939003694813	173518827254593	2.57961e+08		AJ003147.3	-103539678872797	132450556097073	372788775938003		CCL19	221464270307929	2.17174e+07	338172		AJ003147.3	-103539678872797	132450556097073	372788775938003							AC096667.1	-168459483017586	3.16851e+09	5.36017e+07		GUCY2C	-168931700618616	887025996556763	1.67688e+09
ENSG00000289050.2	-102564024472735	662709442304592	122729826301283							NAGLU	103917856956702	174727988298272	2.60525e+08		MSC	105911592236105	134553501547498	381030981704669		LIPA	-189974074698835	2.25495e+07	352202		MSC	105911592236105	134553501547498	381030981704669							IER5L	-150326865446003	3.18474e+09	5.40236e+07		AC006272.1	-17783884332183	903004767623886	1.71544e+09
CPQ	-109290782860086	68845953663658	128139067832186							OPHN1	146988592271003	185887862279896	2.7798e+08		LRRK2	11947326969209	135906206513391	387990551575008		SMCO4	-248330238787428	2.44309e+07	382750		LRRK2	11947326969209	135906206513391	387990551575008							PEA15	-134906974709299	3.33693e+08	5.67594e+07		PLD3	-116841839317413	908313955015815	1.72972e+08
RTL5	-139902902888722	689601112303429	128712080876418							IFFO1	110822055047768	187316546418115	2.80938e+08		ITPRIPL2	116299696554264	140089402768124	401545542641451		MS4A14	-241957213041686	2.54129e+07	399345		ITPRIPL2	116299696554264	140089402768124	401545542641451							LINC02035	-104416344534834	3.48411e+09	5.9424e+06		HNMT	-137232596612153	908842989919403	1.73493e+08
SHROOM4	-143252535033844	693741350965403	129847547260738							SHB	141696507694331	198418536012102	2.98459e+08		ARHGAP31	112848077037458	143498497775184	417924714367694		ANXA2	-177973372425906	2.77618e+07	437579		ARHGAP31	112848077037458	143498497775184	417924714367694							ZEB1	101923768053136	3.50435e+09	5.9931e+07		LINC01010	-137201918363925	937440867686344	1.80252e+09
MFSD1	-112731649397827	69948533684076	131520433146737							LOXL3	138813461421467	207914291098175	3.16389e+08		KIAA0895	-10529124470482	143837528045195	419739994928709		ASRGL1	-217855046286828	2.81679e+07	445321		KIAA0895	-10529124470482	143837528045195	419739994928709							RASAL1	-181992130962844	3.55825e+08	6.10173e+06		LINC02185	-185449820554914	952974940185809	1.8412e+09
CTNND1	-121064913701324	69948533684076	131654060366327							ZBTB47	140410408679891	207914291098175	3.14121e+08		AL137077.2	-102929045480835	145869261378745	427348072071953		MGAT1	-15303000021851	2.86902e+07	454944		AL137077.2	-102929045480835	145869261378745	427348072071953							CD84	-142213983768672	3.57131e+09	6.16269e+07		AC007298.1	-140079398055928	965932629965861	1.87516e+09
GNS	-104543321462083	702953876648932	133019116035441							CKB	-156864326690008	207914291098175	3.15779e+08		GBP6	103050496413215	146772240574583	431683060513481		GBGT1	-153987931425573	2.89792e+07	460906		GBP6	103050496413215	146772240574583	431683060513481							CALHM2	-116856957172625	3.57131e+09	6.14798e+07		RAB34	-112353208395227	104099538414253	2.04494e+09
GPC5	16433475362838	702953876648932	133041932005497							EDNRB	148344330024311	225659470786725	3.44382e+08		SPRED1	127627830998622	148981513376279	442041138626299		FLRT2	-254353952847565	2.91056e+07	464303		SPRED1	127627830998622	148981513376279	442041138626299							CEP295NL	-182821900930577	3.57131e+09	6.17365e+07		LINC00607	-187354471648711	105786414369281	2.08297e+08
FCGR2B	-133917508276036	708869458274819	134612880912397							ELOVL7	-155861955707291	236484124105423	3.61939e+08		AC008555.2	-100167588793781	14937075066379	444484160775753		ITGB2	-203864535503166	3.09043e+07	495940		AC008555.2	-100167588793781	14937075066379	444484160775753							RNF130	-127480813889399	3.80916e+09	6.63763e+07		C11orf45	-161545762346407	106053568311563	2.09313e+09
SORT1	-130967793474826	712114357285897	135892581382							SAP30	104997114726813	245239113431209	3.77398e+08		SDC3	146158170946293	154024705597387	465106535465998		CD86	-15546908678163	3.27745e+07	527513		SDC3	146158170946293	154024705597387	465106535465998							DAPK1	-174158100686549	3.99342e+09	7.03184e+07		KIAA1614	-138599883559505	106778893628346	2.11456e+09
EMP1	-108474876026441	712983486206401	136431199849188							PKIB	165093555784021	245239113431209	3.77489e+08		ENSG00000289331.2	10838953634808	155022696232791	469333131221642		PLBD1-AS1	-325064216512281	3.3557e+07	54170.6		ENSG00000289331.2	10838953634808	155022696232791	469333131221642							NEU3	-119311518811685	3.99342e+09	7.03256e+07		ENSG00000286288.2	-131876086933044	106778893628346	2.11896e+09
CASS4	-118719094470597	753738859262837	145412055768279							FZD2	170916801996103	246707367238469	3.80831e+08		TNFAIP2	115750093583194	157532370898471	482371482203215		IL6	116288839994069	3.36148e+07	544240		TNFAIP2	115750093583194	157532370898471	482371482203215							ENSG00000286071.3	-139158610296108	4.06342e+09	7.19338e+07		ENSG00000286809.1	-103783811241452	106837392671581	2.12835e+09
ABCD1	-119157162604841	760890658765479	147189597816295							WBP1L	109398427019021	253012006173748	3.91673e+08		PLEKHA7	118132021192169	157550910595133	483335071642719		AL391280.1	-252354081379167	3.41393e+07	554358		PLEKHA7	118132021192169	157550910595133	483335071642719							ARSD	-110265201703653	4.06342e+09	7.17669e+06		LRRC37A15P	-131563364248539	107286811489586	2.14226e+09
AL589863.1	-134492756907872	769446842772398	149247021837486							HSPA2	20174913263364	257908033614988	4.00383e+08		PLK2	-101537365366536	158406320579725	486871044028855		SPI1	-212242863293857	3.53407e+07	575549		PLK2	-101537365366536	158406320579725	486871044028855							CALCRL	123969670138456	4.27085e+09	7.63956e+07		UGGT2	-124071653027349	109036783523228	2.18225e+09
GLIPR2	-10274739867723	77327173172193	150393205521283							ARPIN	138385014351104	270550425412276	4.21196e+08		CD276	128575777703929	162333436346043	501744303659636		GAS2L1	-247916530578855	3.67e+07	599433		CD276	128575777703929	162333436346043	501744303659636							FAM20C	-194972082249427	4.27085e+09	7.63297e+07		TSPAN13	121485932583173	109524020326905	2.2029e+09
PLBD1-AS1	-161732694783981	777466110204971	152428395109983							CCDC170	10855802607939	270618200140996	4.22489e+08		SSTR2	10561574344452	164689790144734	514520866218968		MKNK1	-107736906822338	3.67754e+07	60241.6		SSTR2	10561574344452	164689790144734	514520866218968							BMF	-151314856525822	4.27085e+09	7.62763e+07		NPC2	-129648318100006	109524020326905	2.20719e+09
ARPIN	-144052439112199	777466110204971	152242743707014							DCBLD2	121821800957683	276108351673531	4.32271e+08		DOCK4-AS1	102105218456397	168259318232243	534586990124314		RN7SL418P	-294620868514968	3.80856e+07	625691		DOCK4-AS1	102105218456397	168259318232243	534586990124314							PDGFRA	212455553933413	4.4088e+09	7.92707e+07		ALDH2	-139520456716623	114197161277549	2.3172e+09
AC136424.2	121579512885033	782140267895512	153753720253418							LIPA	12745121214361	288617755476381	4.53121e+08		LGALS3BP	102573704093823	168923817441131	539692590733654		TREM2	-321260819250595	3.88572e+07	640218		LGALS3BP	102573704093823	168923817441131	539692590733654							LTBR	-147131066500643	4.44678e+09	8.01592e+07		TMEM52B	-12051428171358	114435162826725	2.32732e+09
P2RY6	-12172648929979	788415317387904	155399474384504							KCNC3	156095828171237	294954665983606	4.64363e+08		ENSG00000291135.1	143416961661441	172859561270798	556167231209715		HAPLN3	148281456928399	4.01192e+07	662923		ENSG00000291135.1	143416961661441	172859561270798	556167231209715							RGL1	-184820802084016	4.47657e+09	8.09031e+07		VSIG4	-175954482170245	115890468483601	2.37978e+09
TPST1	-112174313141422	788541680619462	155836647291345							IL1RN	-166969637111755	299144102485389	4.72271e+08		AC078962.1	-102484402292982	173295041727152	56075662648352		RNF135	-159783377934947	4.03057e+07	667922		AC078962.1	-102484402292982	173295041727152	56075662648352							AL049634.1	-212861974353475	4.59234e+09	8.32077e+07		CTSB	-135657567252644	118615153108147	2.44522e+09
ENSG00000285693.2	-11100493765122	798577534676287	158237510138711							MGAT1	112562946874603	302225521377185	4.79668e+08		CSF2RB	112342871563798	173295041727152	562555563106446		BRI3	-166980721866505	4.54001e+07	75450.7		CSF2RB	112342871563798	173295041727152	562555563106446							RAB34	-128377260372014	4.64347e+09	8.43487e+07		CDH23	-140111864260704	119425525459082	2.46745e+09
FGL2	-157402591896668	831812308048818	165257843393397							ATG16L2	118685814194488	302225521377185	4.79786e+08		LPAR1	11709275257857	174805359290747	569470665123534		RASAL1	-251040031224399	4.64415e+07	774025		LPAR1	11709275257857	174805359290747	569470665123534							RIN1	-156749833672334	4.68472e+09	8.53146e+07		ST3GAL6	-11667152227015	120777562892714	2.50096e+09
GSN-AS1	-125401955472088	838530513649465	167030964448396							PPT1	124506564223288	31312065699036	4.98455e+08		PDSS1P1	116104016546602	17584409204226	577973549653908		PDGFC	-217238088579752	4.73478e+07	791385		PDSS1P1	116104016546602	17584409204226	577973549653908							S1PR2	-132522337454248	4.73983e+09	8.67562e+07		CLEC12B	-162807777304305	125545718591233	2.6055e+07
THEMIS2	-10020622320064	841605566887334	168083508417923							SNX30	119883342656335	315547345579282	5.03702e+08		AC022509.4	118535732281472	17584409204226	578927251342078		C11orf45	-272836054775717	4.88136e+07	82053.3		AC022509.4	118535732281472	17584409204226	578927251342078							PFKFB4	-156255637287944	4.74208e+09	8.70167e+07		MRAS	-133453742754214	128047457205141	2.66926e+09
BAALC	159231936259767	848635773201968	17037493433866							DPYSL2	123131159862349	329115076576987	5.26804e+08		ALAS1	104953771641887	176934383731773	584553564303197		ADA2	-177700257332183	5.02295e+07	846726		ALAS1	104953771641887	176934383731773	584553564303197							KCNC3	-174232435803287	4.81788e+09	8.86303e+07		QPCT	-103906931552654	133129224307498	2.78135e+09
FCGR2C	-153943605786009	858753634989345	172855204407852							FAAH2	-149848653919303	335042699303089	5.3923e+08		AC106882.1	-112481330541734	18087612462439	606896036432931		FERMT2	207020872513851	5.10562e+07	863093		AC106882.1	-112481330541734	18087612462439	606896036432931							DNAJB1	119659747724704	4.84234e+09	8.9304e+07		TMEM170B	-146372390143044	134198676650224	2.81609e+09
DZIP1L	-142904167914582	86340177167367	175596428703434							IMPA2	160018748823362	337459428145254	5.446e+08		SH3BP5	101578434173728	191869746888971	662609923640971		KLF11	-161210743007798	5.42246e+07	919236		SH3BP5	101578434173728	191869746888971	662609923640971							STEAP1B	131043333212936	4.90668e+09	9.07175e+07		AP001434.1	-136930470198331	134789911423028	2.84719e+08
ARHGAP10	-100987418585842	86340177167367	175170841928381							AC064805.1	146964423154978	339737329276397	5.49766e+08		PLEK	113537728486264	196149540404776	682842154193037		DLEU1	-152859941768272	5.43149e+07	923354		PLEK	113537728486264	196149540404776	682842154193037							FCGR2C	-170530775242366	5.02548e+09	9.31462e+07		CEP295NL	-152955330683891	136220268768387	2.8837e+09
AL163192.1	-119648008873528	86340177167367	174971068598007							UBXN11	134277715815583	348860529523691	5.66059e+08		SMCO4	124104271069084	196149540404776	681378644360666		LPCAT2	-227279327224553	5.47539e+07	933423		SMCO4	124104271069084	196149540404776	681378644360666							AC012569.1	-178439009283312	5.17679e+09	9.619e+07		SLC49A3	-119353915080209	141747535974386	3.0617e+09
SLC38A7	-105313129987728	86340177167367	174457876938132							NUDT16	105557580400329	349579387271235	5.68758e+08		PSTPIP2	123179721192081	205909971331715	730059527686983		SGK3	-175906897017245	5.55506e+07	949651		PSTPIP2	123179721192081	205909971331715	730059527686983							NAGA	-126439603282968	5.17917e+08	9.64736e+07		IGHEP2	-181599844931448	141747535974386	3.05347e+09
TNFSF13	-120462861955479	876969017033961	179140567593011							CATSPER1	151397492583074	362594687833614	5.93114e+08		SCIMP	127939023293785	206512233903755	734001618154691		IL36G	154923548572276	5.57442e+07	955615		SCIMP	127939023293785	206512233903755	734001618154691							GCSAM	134317776398005	5.29491e+09	9.91189e+07		RBMS1P1	-123003886602951	141747535974386	3.06623e+09
ENSG00000289227.1	-122553577731802	880901336627343	18099766052938							IL24	-162127884418818	365288606532343	5.99123e+08		OAS3	102927067465436	206678789369481	738781106953063		FAAH2	167216436304736	6.12714e+07	1.05328e+06		OAS3	102927067465436	206678789369481	738781106953063							MIR155HG	161315865833744	5.29491e+09	9.88909e+07		MYO1F	-105182920712301	14302333725105	3.10145e+09
COLGALT1	-10893446758814	880901336627343	180627332030566							LEPR	110686114897183	366551729648256	6.02802e+08		EMP1	114566341768722	210556385043357	760343704442362		LPL	-252911860026047	6.82495e+07	1.17783e+06		EMP1	114566341768722	210556385043357	760343704442362							HLA-DRB5	-156601362603342	5.51505e+09	1.04005e+08		AC107068.2	-146043782203405	149760831752258	3.2811e+09
AC009506.1	-121856344179885	88342568025834	182440081404321							SULF2	122374267562291	37035184050558	6.12299e+08		RALB	101082032902471	210987572201403	765063718699688		HTRA1	-18265509510461	6.82495e+07	1.18299e+06		RALB	101082032902471	210987572201403	765063718699688							ENSG00000289470.1	-177898169607429	5.56107e+09	1.05129e+08		CD36	-123451363536958	150603182959616	3.30652e+09
TDRD6	-130359028641678	889561327678394	184172262121945							BATF	-114346437436702	373856842686033	6.19734e+08		SLC39A8	10557667040487	216215919637938	792733629615325		OPHN1	-23809582355063	6.82495e+07	1.18152e+06		SLC39A8	10557667040487	216215919637938	792733629615325							AC098679.2	-226672260542338	5.57795e+09	1.05706e+08		AC233723.2	-106540748665207	150645911081041	3.31442e+09
CCR2	-135889957697181	892004068629591	185144358888455							TEC	113547598921058	399911525644788	6.64678e+08		AC131182.1	-10413600222038	22116244745635	82428631248657		C1QTNF1	19892900458806	6.97631e+07	1.21255e+06		AC131182.1	-10413600222038	22116244745635	82428631248657							AL160272.1	-188235065611528	5.59699e+08	1.06326e+08		CAMSAP2	-100302251714723	1531418674602	3.3792e+09
ENSG00000288992.2	-139919438670519	902742893354195	187955879881288							MICALL2	139374322466097	400165622931863	6.66855e+08		AC089999.2	-111726713850077	221640626010908	830482603505819		FTL	-159720279644297	7.1797e+07	1.25132e+06		AC089999.2	-111726713850077	221640626010908	830482603505819							RAP1GAP2	-127145262835913	5.59769e+09	1.06598e+08		P2RY6	-123380251957337	153279036155502	3.39361e+09
BHLHE41	-122894986230857	902742893354195	188317255423393							ALOX5	139149471305197	4253534851877	7.10695e+08		TRAJ39	-107127541447679	22731454947204	862209555094246		SNX24	-14971163702525	7.77121e+07	135811		TRAJ39	-107127541447679	22731454947204	862209555094246							ANKDD1A	-113945858552135	5.67118e+08	1.08376e+08		CHRNA6	185434588969398	156510324201876	3.48685e+09
CCDC88A	-104622564744308	940104372479496	197094083423578							NKX3-1	-171933204426035	437505516977627	7.33531e+08		NCF1	127052203984395	229186983197917	877226567437637		LINC00937	-270238201076912	7.78888e+07	1.36491e+06		NCF1	127052203984395	229186983197917	877226567437637							C20orf194	-118236970361841	5.67118e+08	1.08522e+08		AC064805.2	-118907762738539	157358953859003	3.51303e+09
SMPDL3A	-112114706891561	942464158815468	198081555834066							NAGA	116188312852206	437505516977627	7.34836e+08		ENSG00000286410.1	102974544952582	232125093107116	892480500722651		ARHGEF10L	-21169491101154	7.9334e+07	1.39401e+06		ENSG00000286410.1	102974544952582	232125093107116	892480500722651							NPL	-172031694551684	5.97069e+08	1.14805e+07		CAMKK2	-103603861239008	158289933666845	3.5468e+09
NOD2	-127636674062461	961778430505219	202643753591051							HAL	14669387311466	451867976119763	7.64904e+08		SDC4	1145631018484	237094985545828	918412140395663		ENSG00000288046.1	-302394342987693	7.98516e+07	1.40691e+06		SDC4	1145631018484	237094985545828	918412140395663							TMEM176A	-181809714198115	6.02256e+09	1.16081e+07		C20orf194	-102337835736781	158917431651248	3.56986e+09
CCL8	-101433940193011	96620683279223	204826375924488							AL391863.1	-150216847012533	457571756265473	7.76566e+08		HMGN2P46	106278871414605	237155634826446	920012074784301		LAMB2	-279216468696137	8.07257e+07	1.42615e+06		HMGN2P46	106278871414605	237155634826446	920012074784301							KLF7	-106872332141452	6.07772e+09	1.17425e+08		SEMA4A	-129049889211183	159425927138064	3.59602e+09
OSCAR	-116062582272257	96620683279223	205092264397786							CPPED1	139077530255101	459553866263398	7.81945e+08		SRC	109738945346276	237476237561557	925356353339324		YES1P1	-198945195194107	8.45944e+06	1.49853e+06		SRC	109738945346276	237476237561557	925356353339324							CMPK2	115755713087873	6.13011e+09	1.1872e+07		AC025048.6	-145287478571016	163660924212615	3.69911e+09
KRT8P46	-104241009741932	100922901458257	216334969403907							MAMLD1	-184773769097324	473668547194388	8.10116e+08		CTSL	105374342457713	246485629816504	96471870769669		GNB4	-16174257826677	8.74764e+07	1.55791e+06		CTSL	105374342457713	246485629816504	96471870769669							INSR	-128019947617675	6.24136e+09	1.21452e+07		ENSG00000288803.1	-125652001600319	164620489516341	3.7284e+09
NEK6	-108384390361	100922901458257	216188531139141							CCDC149	124975718224436	488123603742557	8.36979e+08		FAM129B	111693578038247	249664154240251	984344109903142		FCHO2	-150018967462417	9.05672e+07	1.61727e+06		FAM129B	111693578038247	249664154240251	984344109903142							ANKRD50	-151836765077986	6.4418e+09	1.25948e+08		AC116667.1	-159566479893521	175242904563091	3.99329e+09
CSF2	163070409531759	103740807153802	222917717050308							BLACE	-134844826831	490462482749705	8.4314e+08		SLAMF7	116449761571942	262073268159286	104835340952402		CALHM2	-15092043591625	9.39942e+07	1.68294e+06		SLAMF7	116449761571942	262073268159286	104835340952402							MYO1F	-120322763042382	6.58381e+09	1.29029e+07		AATBC	-145204081476872	176078764891294	4.02047e+09
PLA2G7	-121487015982737	106389393217957	229721437753							AL445231.1	175825136082845	490962075614172	8.46152e+08		SNX8	102691674097764	270542548969486	110359259422546		TNS3	-20884860709247	9.47772e+07	1.70148e+06		SNX8	102691674097764	270542548969486	110359259422546							C1orf195	-19390567321288	6.74722e+09	1.32543e+08		ENSG00000289557.1	-115868821028063	178457765878735	4.09129e+09
ADAP2	-134264471506189	108062823684521	233899769986887							OAF	121524055273159	499825379304309	8.6362e+08		HLA-DPA1	111950639228422	273336783125608	1117008840907		WDFY3	-189973103021454	9.68706e+07	1.74367e+06		HLA-DPA1	111950639228422	273336783125608	1117008840907							ENSG00000287421.1	-205967097220337	6.77607e+08	1.34049e+08		CKB	134416838180841	178457765878735	4.08467e+09
STARD13-AS	-15756257334087	108181772564415	234722829582434							TNFRSF9	-152021952006488	501469651961669	8.70859e+07		CD300LF	101927344670309	287497671563534	119142582897286		LILRB4	-204667951025757	1.04431e+08	1.88473e+06		CD300LF	101927344670309	287497671563534	119142582897286							CLEC4A	-180875425840525	7.16079e+09	1.42322e+08		NUDT19P5	-118513482169454	179566133529964	4.125e+08
PMFBP1	-117460866123701	112676626947237	24565354439796							AC002480.3	-180217913777087	501469651961669	8.70005e+08		ITPKB-IT1	-100306879217584	291618729173232	122344338981599		FZD1	-246604633808005	1.04571e+08	1.89722e+06		ITPKB-IT1	-100306879217584	291618729173232	122344338981599							DAPK1-IT1	-192064061060183	7.2989e+09	1.45404e+08		RASAL1	-149722625940206	182343106470154	4.19722e+09
MYOF	-123953862029262	113144959419576	247266131841809							ARHGEF40	103598575132066	51358509819895	8.94151e+08		PRRG4	107737193633729	310857922178385	13222286433166		ENO3	-1198957471811	1.04571e+08	1.89324e+06		PRRG4	107737193633729	310857922178385	13222286433166							DHRS9	-115242141293799	7.31632e+09	1.4609e+08		CCR5	-105400633971113	182553220935036	4.21049e+09
PFN1	-102538011944054	114631682441224	251114523672677							KLF4	176374979898513	526832718312312	9.19526e+08		ACSL1	103584641337169	319986211782411	137798844372274		FBP1	-265944761876378	1.06896e+08	1.94448e+06		ACSL1	103584641337169	319986211782411	137798844372274							LINC00937	-185288106337548	7.33198e+09	1.46882e+07		KCNC3	-146296548457681	183121243243922	4.23206e+09
SLC16A3	-108002102925484	118253652663538	259667141311685							ITGB8	-164499000761748	535960173522748	9.37807e+08		CDS1	120314691933034	320680512328581	138800359888968		MERTK	-219070343121296	1.09681e+08	2.00037e+06		CDS1	120314691933034	320680512328581	138800359888968							RCN3	-220866293010559	7.33198e+09	1.4708e+08		AL035405.1	-149274037013907	184240764781703	4.26645e+09
TEX41	-140787425936101	120125327823853	265033138190339							IRAK2	-174000222810476	555567392252875	9.76988e+07		INSL6	103058349164616	323649212589109	14176185724664		BMF	-127421354449999	1.1154e+08	2.0396e+06		INSL6	103058349164616	323649212589109	14176185724664							VWF	-171847643873048	7.55445e+08	1.52241e+08		AC092745.2	-155160660731704	185796545858746	4.31106e+09
AL117342.1	111719803808054	122821272067301	272265485212191							CORO1B	114578190361103	563629713300455	9.93637e+08		LILRA6	105439028060917	325291331762769	142668352022119		WDR81	-136287736017469	1.12054e+08	2.05432e+06		LILRA6	105439028060917	325291331762769	142668352022119							ENSG00000287593.1	179972824365394	8.00086e+09	1.61977e+08		AC005102.1	-134047643565252	188891227909539	4.3916e+08
CD163L1	-157629362863007	122821272067301	271920010368257							CDH1	-148177418108464	588876421532676	1.04331e+09		NINJ1	104115533007719	32807023732719	14494370185184		MIR155HG	155973382206294	1.13082e+08	2.07856e+06		NINJ1	104115533007719	32807023732719	14494370185184							TRIM25	-107442673059822	8.36499e+09	1.70122e+08		DNAJB1	102789541902363	195091575565461	4.58959e+09
C1orf195	-122821934761237	124142808511065	277142151065115							SOX5	-169284147716443	591559369142251	1.05184e+09		TNFRSF12A	102047211346166	330999266503814	147267430072204		LILRB3	-197074158663563	1.16629e+08	2.1493e+06		TNFRSF12A	102047211346166	330999266503814	147267430072204							SPATA20P1	-20587406666126	8.42129e+09	1.72046e+08		CAMK1	-143835403713522	196122617710377	4.63225e+09
AC064805.1	-145849479990435	124670164550855	279623049052737							COLEC12	140316382428539	591559369142251	1.05325e+09		LINC00499	112105592662021	336653125714063	151333078843492		NCF4	-161346703235796	1.17429e+08	2.16965e+06		LINC00499	112105592662021	336653125714063	151333078843492							ITSN1	-136753217071631	9.03385e+09	1.85395e+08		HTRA1	-10062053942521	196778731805131	4.65684e+09
CORO1B	-100628712106193	125585918179647	282333585074754							CD300E	101991077873858	614755877587017	1.09725e+09		KCNJ2	129107732430316	345786131100128	157899472884327		SLC46A3	-116354834438146	1.20326e+08	2.22889e+06		KCNJ2	129107732430316	345786131100128	157899472884327							CCL19	176036146978756	9.1364e+09	1.87922e+08		FAT2	-123134503022829	208479872377941	5.0012e+08
TIMP2	-1283366477286	12583614273165	283554020585252							S100A4	151553699065319	619814536073896	1.109e+09		STARD8	108102030843951	377873423108595	178779759292774		TCN2	-276058501959566	1.26989e+08	2.35836e+06		STARD8	108102030843951	377873423108595	178779759292774							FAT2	-142549358235815	9.45214e+09	1.9529e+08		CPVL	-126535527605754	208479872377941	4.99706e+09
HPSE	-110335814323045	127214890082362	287325939852462							CXCL1	-138373776391478	631992833413575	1.13356e+09		AC087501.1	-102453120227564	381669429760321	181454442835286		TP53I3	-176493556708774	1.27016e+08	2.37096e+06		AC087501.1	-102453120227564	381669429760321	181454442835286							SLCO3A1	-113248022261319	9.66777e+09	2.00639e+08		TM6SF1	-114633894331598	210296142728158	5.06421e+08
SLC49A3	-126210200107021	127809232793727	289336528465958							PRCP	106420561787962	653983821617661	1.18447e+09		C1orf54	123992805655543	395124588458932	192371760217954		RAB39A	-247692221506109	1.27016e+08	2.3688e+06		C1orf54	123992805655543	395124588458932	192371760217954							TEX41	-202045115613917	9.82855e+09	2.05793e+08		HEXB	-106324920963061	213714873459789	5.17618e+09
AC098679.2	-145407358473412	128057924312408	290666206061108							LINC02541	-166608014567873	655427634336532	1.19178e+09		PLA2G4A	101404721060945	430632014116446	217125385268797		SLC31A1	-182929771926517	1.29329e+08	2.42646e+06		PLA2G4A	101404721060945	430632014116446	217125385268797							TMEM86A	-169910077043369	104284624568684	2.18836e+08		AL512506.2	-128926852451692	213790792503163	5.1879e+09
SIGLEC15	123544740600034	128057924312408	291238547999674							TNNT1	117646340183281	655427634336532	1.19284e+09		CSNK1G2P1	110188567874984	447101331740098	228517314714635		ITPRIPL2	-205970690728333	1.29329e+08	2.42544e+06		CSNK1G2P1	110188567874984	447101331740098	228517314714635							ENSG00000286558.1	-204462213229235	107847909986218	2.27311e+08		TDRD6	-123057778435708	218823107425483	5.33024e+09
NOTCH3	-102222989492274	131588868342615	300644823891477							IL21-AS1	-162565258745736	658375761629787	1.20109e+08		ABALON	100522742792807	447889817174196	229251347626767		DZIP1L	-311423557133295	1.29912e+08	2.44358e+06		ABALON	100522742792807	447889817174196	229251347626767							SNX33	-126302704251811	107971626447369	2.2807e+08		EHF	131191688423284	219191574378424	5.34935e+09
KCNE3	-13563154273756	132785844685535	304073822200367							AC096667.1	126588131087655	68227339286567	1.24768e+09		AL157871.3	105786852595799	46039365087673	238756002900848		GCA	-14185665062605	1.37533e+08	2.59348e+06		AL157871.3	105786852595799	46039365087673	238756002900848							YES1P1	-16960344357886	109185676277401	2.3114e+08		BCL2A1	158671942728695	222075627004947	5.43e+09
CEMIP	158771907780816	134300616928403	308244736924604							CXCL8	-165581057963091	686618278664597	1.25863e+09		FAM225A	127035692019197	465419295238404	243473923605221		TEC	-153619722965683	1.42e+08	2.68447e+06		FAM225A	127035692019197	465419295238404	243473923605221							AL022329.2	-18606239654876	10991980465267	2.33202e+08		G0S2	17403089833223	222183764159724	5.45318e+09
CMPK2	130985338658834	134549022506845	309518324373984							MGAT5B	-138852053234937	710556521385102	1.30563e+09							IRF5	-154763136915922	1.47164e+08	2.79612e+06												STON2	151296354362989	110463620584893	2.34866e+08		KCNE3	-137105890649656	222836886878956	5.47951e+08
GAS2L1	-128942472854784	13818995085653	318616449666596							AC116353.5	110935257143789	74286105908418	1.36825e+09							SLC27A1	-149453903387615	1.51665e+08	2.88886e+06												CLEC12B	-193196486341618	111197689136386	2.36941e+08		TNNT1	-150605272870423	233532350558559	5.79648e+09
ARHGAP22	-13735835475105	13912753670516	321505574442833							SLC1A4	-100661925446423	754700759924436	1.39336e+09							CLEC1A	-305055674675407	1.52631e+06	2.91452e+06												AL133371.2	-175942983121086	113077294009275	2.41468e+08		RN7SL418P	-14516729508721	234392287520338	5.83159e+09
ARHGAP6	-130003890691126	143606802435036	332607379509181							APOC1	187677221718591	773778305911536	1.43198e+09							RNASE1	-141276820258381	1.53675e+07	2.94177e+06												PBX4	110151142943876	113490975956247	2.43401e+08		GRN	-127383284702503	234392287520338	5.83949e+09
COTL1	-109653164869641	146327289038222	34120338218773							HSD17B11	102479805066599	775210795868874	1.43803e+09							CSF3	150178918188302	1.54052e+08	2.95633e+06												SIRPB2	-17728088129854	120173954216067	2.59956e+08		ENSG00000289050.2	-118747077845228	235539472887671	5.87896e+09
TM4SF1	190220558884863	147206145715166	344791934335727							AC136475.1	-129319219317167	816420428161091	1.5226e+09							MICALL2	-233868950601635	1.55156e+08	2.9849e+06												LINC00239	157412590204386	1229393971872	2.66506e+08		LHFPL2	-126190948002558	240184154934697	6.02819e+09
ARHGEF17	-122996932660967	148553755230854	348725027963892							LGALS2	111884678184122	816420428161091	1.52522e+09							CPNE2	-149152497115102	1.61326e+08	3.11128e+06												LAPTM4B	113456046232679	124073267065173	2.69537e+08		AC008534.1	-130729635685864	246667600536093	6.25623e+09
OR52K1	-126244495957648	149764416735878	355482015988334							WLS	16098255053938	827675659618657	1.54987e+09							TSPAN13	161881452148119	1.62896e+08	3.14932e+06												BMP6	147580259523518	12787655609451	2.78391e+08		LST1	-133245038032852	246667600536093	6.25933e+08
RNF135	-105074044792823	153189511252555	364412754848709							ENSG00000289296.2	130644225792645	834719571662275	1.56672e+09							FAM198B-AS1	-259499100532155	1.66846e+08	3.24159e+06												PDLIM1P4	-170123163999729	133326861733251	2.92105e+08		TLR5	-148337734775208	269867603037657	6.89793e+09
ENSG00000286715.1	-12532394502008	15656421322618	375714821304003							HOMER3	127384262037257	850144844774825	1.5994e+09							C9orf106	-331799752013346	1.66846e+08	3.23631e+06												ENSG00000286809.1	-114979563339033	136194839564235	2.99833e+08		ACP2	-10646547761945	284160599231052	7.32894e+09
PTGS2	191114847823796	157418747709149	378588508110046							EPS8	17693656370088	855645103351101	1.6135e+09							IL2RA	169234933269783	1.73631e+08	3.38168e+06												C5AR2	-169459103078974	137696086580034	3.0486e+08		SEC63P1	-10096857498377	284173188221051	7.3424e+09
HNMT	-122558309825778	164752977524307	3996726176153							DEF8	107949757221307	857961048497375	1.62163e+09							WLS	-190648158247506	1.73634e+08	3.38999e+06												CCDC88A	-107684166819729	145200717380605	3.2416e+08		ENSG00000289071.2	-108484128889913	294403788536512	7.66117e+09
TNFRSF10D	-112034586836372	165665943225621	403619645229987							CAMK1	124845383352789	889524397698967	1.69355e+09							IL10	22863154436368	1.76848e+08	3.46116e+06												KRT8P46	-12524135616731	149195266833218	3.33767e+08		LMNA	-118558808908271	295680723124796	7.70806e+09
RSPH3	-101966064103849	169101365244303	417294109872488							LYL1	123850992821569	889524397698967	1.6969e+09							PQLC3	-108417336196591	1.77093e+08	3.47439e+06												SLAMF8	-186569382952976	150661486755605	3.38202e+07		TMEM86A	-142061904180688	305499196420629	8.0205e+09
AC092171.1	-129663044859189	169101365244303	416022496402625							ANGPT1	189797827834767	91779128988332	1.75484e+09							PMFBP1	-191573581805545	1.7737e+07	3.48828e+06												STARD13-AS	-123995580940214	150661486755605	3.3844e+08		MFSD1	-120627832774558	306171157756016	8.06645e+09
SYT17	-105375957355735	169101365244303	417213330767864							AC090559.1	100260812589542	92093684272985	1.7649e+09							GAS7	-207242667551447	1.78042e+08	3.50998e+06												UBXN11	-106131031633529	154802746984906	3.48458e+08		GAPDHP60	-123098253400878	30798262871256	8.15688e+09
TSHZ3	-120672609146668	169101365244303	414732763419029							GRAMD1A	-10716015353569	922251482678961	1.77146e+09							F3	118250717818492	1.79697e+08	3.55116e+06												SOX5-AS1	123890695303475	155116641990776	3.49882e+08		MS4A7	-127950751512469	314570991584966	8.38953e+09
ATF5	-107054889742416	169101365244303	414486400643899							CYP27B1	-17363518433589	944826261072799	1.81897e+09							AL031123.1	-276691301642735	1.84243e+08	3.64976e+06												CLMN	-1553365393113	155686415986817	3.52606e+08		MEGF9	-115670189628817	315894887806977	8.43944e+09
CLDN14	-108946396014953	169521342037196	420103080073358							SLC39A8	-155305861099428	965395635022941	1.8628e+09							NBPF10	-105982310186927	1.87281e+08	371886												ABCA9	-161261490327234	158244164566626	3.59862e+08		BAALC-AS2	170469254181128	323977050873721	8.68531e+08
EMILIN2	-106297943516841	174130160857918	433345305423585							GPR141	105727368382481	967342316998145	1.8708e+09							AC116353.5	-233068356409385	1.91382e+08	3.80942e+06												AC073850.1	-175170997375634	158779250474182	3.61813e+06		SGMS2	-118747390009594	331480822277924	8.93244e+09
NR1H3	-112041191975935	187561291763233	470692842820891							WDR81	106015506070873	972680758775889	1.88539e+09							NECTIN4	-2743155969496	1.94759e+08	3.88591e+06												BHLHE41	-154328056972499	160711691619614	3.67702e+08		ENSG00000286558.1	-161015912926373	333502465341681	9.02802e+09
PLXNB2	-125151645903414	189769853746743	477227477660811							EVI5	10328077757031	995755009177425	1.93885e+09							CYP1B1	-202237607642009	1.9542e+08	3.9084e+06												ZNF710-AS1	-103357838477604	162549626338521	3.72658e+08		TREM2	-168816664078475	33609893411068	9.11902e+09
ENSG00000289470.1	-118883011121941	190134673101087	479282604275366							CTTNBP2NL	102302766109623	995755009177425	1.93696e+09							CENPBD1	-126262841671163	1.98643e+07	3.99177e+06												AC003092.1	198186715821875	166459768480001	3.82392e+08		DAGLA	-13874226114416	336728283235557	9.15166e+09
VSIG4	-143446041906181	190134673101087	480133042859961							ITGA1	-119890077642005	101566882804293	1.98208e+09							RELT	-130367087724549	2.0035e+08	4.03562e+06												ADTRP	123446683027395	167590330492594	3.85764e+08		ENSG00000287599.1	-152633562265928	3432860451061	9.34576e+09
ARL4AP1	113759124419747	190357239564065	482462057751667							C2CD4A	-166408610328288	10418934280639	2.03782e+09							TRAF1	152073518175125	2.02701e+08	4.09263e+06												ELF3-AS1	-14200237765789	16861956524779	3.88912e+08		MICALL2	-110224265982814	376856187746569	10399036010386
RAB42	-15187570510797	192409851753518	490848818026579							AL157813.1	149187726360566	105028672853706	2.05884e+09							RAP2B	-131078707421488	2.20626e+08	4.46505e+06												AREG	144101593440793	168669542664069	3.89807e+08		TSHZ3	-113908481258181	381478176273204	105442084313093
MT-TA	118381264171781	192409851753518	491651156946502							TMEM176A	127926250711272	105111045965406	2.06507e+08							LINC00607	-223653057400211	2.58719e+07	5.24829e+06												TXN	138498836568561	171744251186018	3.99294e+08		IFNGR1	-10507868072239	386837511214421	107281029225169
LHFPL2	-115320975051129	192450770468785	49302492565329							CD300LB	147940104483388	105412689575271	2.07562e+08							ENSG00000288992.2	-318681192331097	2.61264e+08	5.31237e+06												AC109597.1	-180128205529219	17817368188032	4.16713e+08		ENSG00000289082.1	-133478351810203	387005380916154	107685342875676
CPPED1	-124718597858595	195748787264367	504544111054179							ABHD12	112324197095852	113915860561144	2.25304e+09							CCDC149	-207021269622555	2.62874e+08	5.35762e+06												CHRNA6	216737465233602	178521170634599	4.18351e+08		INSR	-107006907706958	387005380916154	107659863996494
RGL1	-114324580419357	195844007288577	506127437582838							AC107959.4	195630935025498	119539244126913	2.37999e+09							CEMIP	203936639431413	2.83553e+08	5.79258e+06												IL24	162611688541892	184191768830553	4.32491e+08		GLB1L	-107788160546351	389799367977086	108642948412379
TNFRSF12A	-108883118099169	203050278120343	527610122997912							CD86	115321615427741	119735193823929	2.38914e+09							PABPC1	121299086507159	2.85329e+08	5.84245e+06												BAALC-AS2	19870628308652	188137551118727	4.42625e+08		TMEM176A	-146817108929064	393750733498906	110108247638936
RNF217-AS1	-174736217444669	204176526005283	53160406729038							ENSG00000287593.1	-152124873744349	122799094085186	2.45566e+09							MAP4K3	-118446908761228	3.09721e+08	6.38616e+06												AC005232.1	-140393722839439	188645812698621	4.44693e+08		SPI1	-122361120500958	404352765034593	113633686684092
CDH1	131173580169603	205455467145405	537082310726734							TK2	110900690945737	123350291008929	2.47209e+09							JPT1	-147719144967412	3.1388e+08	6.48685e+06												CREB5	-158157329672108	191053680617924	4.51252e+08		ENSG00000289977.1	-13421554222943	409532950153965	115468037713852
CAMK1	-13003340288027	206550563551338	54102489851634							COL7A1	134313326379349	125748226140413	2.52566e+09							IL1R2	-2399535601603	3.30955e+08	6.86081e+06												AC002451.1	-146067363694868	192041861983424	4.54474e+08		EDN1	106375390791522	417936361934565	118803264427898
EDNRB	-138223367603345	208614331671585	547521276201892							UNC13B	113547080687592	136972910777581	2.76913e+09							SULF2	-117590732412803	3.30955e+08	6.87126e+06												CDC42EP1	-185422396701086	197002035736188	4.68944e+08		MIR3174	-133866019688825	422724626766898	120555162798787
CDH23	-115975813464398	21184141012974	557098495818787							SLC25A19	103381356862473	145872771542406	2.97465e+09							AC083837.1	162388752108162	3.32394e+08	6.91697e+06												IL7	128874517152793	199931173939485	4.78689e+08		AC013444.2	-10936035265363	42581219530548	122026143327663
LGALS1	-1087334303598	218219268215392	577293614874201							PAK1	127669714392547	147746308235329	3.01933e+09							ARL11	-165045597997481	3.35367e+08	6.9948e+06												PIM1	101695436995595	202912569496308	4.86765e+08		IMPDH1	-106716726592268	432217282636001	124061443271068
MAOA	120935104958385	218219268215392	576835635164189							CNTLN	103309718836235	149286039017581	3.05734e+09							ZC3H12D	119989113375849	3.37929e+08	7.06432e+06												CREM	12904604105418	203514748151999	4.8915e+08		GPR79	-121556148952298	435651786673343	125248630141354
SLC16A10	-100969061443932	222212361196328	591342562079423							EHF	-124091498107728	150563373884222	3.0901e+09							FHAD1	-186604679538978	3.38684e+08	7.09623e+06												AC107068.1	-154946857326706	206641348765693	4.9762e+08		RASAL2	-112305993444958	446858604672491	129132434943414
LBX2-AS1	-119208631325938	223118861370447	594921416316871							ABHD8	107864165449485	150771778412458	3.10099e+08							RNF217-AS1	-296823869390491	3.43989e+08	7.22376e+06												CD4	-117993455654361	209499995847251	5.07315e+07		AF213884.1	-118605047473593	446858604672491	129296735162921
SCPEP1	-103115530651383	235223822841144	631255032431194							AL353608.3	-179952847698753	153423765674177	3.16227e+09							DAGLA	-251810685580518	3.61941e+08	7.61799e+06												ENSG00000285865.1	-142580210257262	212042219196252	5.14547e+07		DOCK5	-102927467985451	447512392653449	129692752573937
SPINT1	-119851749419394	235496203839419	634080331349929							PYCARD	13732247780737	15346779276404	3.1699e+09							OSBPL1A	-219862675715037	3.69551e+08	7.79576e+06												NPC2	-143736828065066	213440483798564	5.18926e+08		NOTCH3	-117644949002687	448865691939365	130292421787807
AL356124.1	-113190316366258	245441886217973	66342581259315							DLG4	11772987816718	153557994309684	3.1785e+09							C1orf195	-286888937599104	3.85039e+08	8.14082e+06												TM6SF1	-129138105063937	216187697116627	5.26605e+08		TMEM236	-114589805333325	478134673809613	14055634506259
GAPDHP49	175382899241825	24611554590475	666533448939512							OLFM1	162336538791029	161448054771879	3.36306e+09							GNS	-156126756568657	3.88548e+08	8.23351e+06												EBF1	105032105248239	222704715647009	5.44538e+07		ENSG00000287771.1	-131133299457516	48311394930464	142243395288678
CUEDC1	-123026217956646	2464931681827	668844849097199							STEAP1B	-159338589216913	165901783023735	3.46311e+09							HFE	-199940098401891	4.19624e+08	8.932e+06												AC107068.2	-170071320215621	227988059253912	5.59564e+08		SPRED1	-113784318374069	493642638149829	146256034691029
RNPEP	-101757034246787	247993904063053	675715395521263							DLGAP1-AS2	-124159735955157	171771210506816	3.59316e+09							EBI3	17476856527501	4.19624e+08	8.91865e+06												MS4A6A	-143913878760712	229341333447366	5.63945e+08		MITF	-125631779418101	495495870103698	147034133860215
PLD2	-1087595878473	247993904063053	678894590645844							FAM20C	12077019277305	183868051514965	3.85427e+09							DIRC2	-13840145774739	4.64342e+08	9.90595e+06												CSF2	134022959496049	2305174926348	5.67903e+08		AC025048.4	-112645597414246	500405010079947	148722173090551
LGALS2	-102975081930815	252101282776708	694606451734853							AC007336.1	122103705438386	186033706673133	3.90845e+09							FZD2	-251056546661007	4.64857e+08	9.93909e+06												FABP4	-151528054698275	232011781127984	5.73729e+08		AC002451.1	-110949882976946	503224586350215	15015267353167
CD9	-146215929095864	267554767953519	741381434701548							DZIP1L	122307704026863	18706784825758	3.94596e+09							AATBC	-236729992484136	4.80879e+08	1.03275e+07												ALDH2	-157038044464545	238544541791303	5.92089e+08		KMO	-112061632869574	513743243635981	153873640802457
LAMA2	-109094450110598	268401262840002	747936807098452							CD151	118387973319904	188383265267807	3.98196e+08							MS4A7	-235475655118001	5.05223e+08	1.08743e+07												HNMT	-152281683227859	240545232837592	5.98167e+08		AC002044.2	-160814344585918	51706902948983	155108759019598
IER5L	-135947462748594	277834933870095	778582760257077							NHSL2	117275991762344	18939109674787	4.01157e+09							TNFRSF1A	-109845074559886	5.13047e+08	1.10916e+07												FCGR2B	-155917523799681	24112630999907	6.01841e+07		BAIAP2-AS1	-112392644646001	521311041949544	156622221986228
HSPA7	-143973439849853	2784185938733	785406111986075							APBB3	103599174705898	189484875223425	4.02187e+09							EMP3	-141577547812895	5.13047e+08	1.10706e+06												AATBC	-170169291598943	242518680590403	6.06707e+08		AC105265.3	-113004383150394	525106433912453	158247929240083
TNS3	-102150655873163	2784185938733	787169635074001							CD1D	162795411859736	190348839686977	4.0495e+09							MARCH1	-168161581995981	5.30418e+08	1.14924e+07												TST	-117230133020103	242518680590403	6.07558e+07		RF00443	-137206922191043	541897906153244	163809212213645
AL731568.1	-122399207411869	2784185938733	784507644813407							AC112198.2	-16744875582044	190348839686977	4.06657e+09							RAB32	-172092578870395	5.30505e+08	1.15195e+07												JPT1	-104228768702381	25184369600141	6.32083e+08		NAGA	-10340539718484	542005162577861	164092156916339
ENSG00000285621.1	-148875949845349	27865377491255	789618581077022							MAPK11	-131857520384628	190348839686977	4.0736e+09							RGL1	-228717037834865	5.34893e+08	1.16403e+06												AC005162.3	-140229283764538	255323710162033	6.41997e+08		CD300LF	-107691808387802	542740121383912	164565527907486
RPL7AP64	-158284635200464	278679473960926	791229192873323							CAMSAP2	106583274744837	191274784333677	4.10745e+09							C1orf162	-117554248001097	5.42619e+08	1.18846e+07												ALOX5	-128626716527886	268361010842853	6.7726e+08		WDFY3	-117471113620162	546389517072087	165924618773451
LST1	-118576095508312	281097809195641	800953134373527							GGTA1P	151122863579541	19146133176223	4.12259e+09							SLC46A2	-263463436112719	5.42619e+08	1.18486e+07												ABHD17C	167405480200062	2781723194808	7.03306e+08		GAS2L1	-118243169312505	555673722312842	169257676452121
ENSG00000285616.1	105162200535165	28796840589166	823541161827458							AC100786.1	129351472815412	196190268523808	4.24163e+09							CD69	128054977397643	5.46421e+08	1.20213e+07												TNNT1	-188178995737747	286625954576956	7.27329e+08		AC004069.1	-139469113227917	556645401359428	169810938246925
BLACE	153244983714524	288990414206687	82948573952774							MAML3	106677115172196	197806648123723	4.28525e+09							REPS2	-153011891798042	5.46421e+08	1.20156e+06												C9orf139	-155427278284954	291278438580158	7.43174e+08		ASRGL1	-14847514493154	557501144872507	17058736210104
AC010200.1	-125008287729978	289843991287209	833451117310426							CHRNA6	-162576155404186	201270032361406	4.38676e+09							DAPK1	-209654879518595	5.74254e+08	1.26609e+07												RN7SL418P	-171190377017358	297737815521473	7.61031e+08		GAS2L3	-125416243434424	5652462058104	173479769197183
FN1	-187017462221902	290646686440407	837337377883575							FCGR3B	10885554315961	201611985646474	4.40305e+09							TTC7B	-153555104942911	5.78493e+08	1.27819e+07												TNFRSF9	13763265724255	302854405729388	7.76909e+08		GOLGA5P1	-104601396715572	567576875767728	174457417326341
ENSG00000290418.1	-109502636711159	290646686440407	838798404951663							GAS2L3	119191361910545	202151054048622	4.42369e+09							MSR1	-241212612759083	5.86386e+08	1.29843e+07												PLA2G15	-125338345552051	304535189059592	7.82628e+08		ABHD5	-109498584100878	573990601105373	177490044899235
LIPN	-115521147201623	29869645394807	87296135179051							VAMP8	128201686393359	204198367154488	4.47745e+09							MARCH2	-118675276028772	5.89365e+08	1.30783e+07												GAPDHP60	-140785365992306	310242186439494	8.00162e+08		AP001972.3	-111024694568556	58007195057478	179638644273216
IQSEC2	-135369330309898	300694811382434	88194588375357							SLC27A1	113312419353886	20712252132015	4.56881e+09							SAP30	-13801381313129	6.05394e+08	1.34628e+07												ENSG00000289227.1	-179368135078948	310736976996872	8.05747e+08		CYB561A3	-10591817958205	609788092420161	190532355200383
AC098613.1	-111045670821053	303881450784965	892891017240625							ADORA2A	-145619421603497	212869133790724	4.70491e+09							ITGA1	176454673409748	6.06028e+08	1.35058e+07												SLC16A5	-132276130268202	310736976996872	8.05275e+08		TFEC	-113165418915311	6099861348793	190876179021625
EBF1	102648211319997	310409333190263	921799034098757							LINC02376	-172171445079007	217648662152311	4.82964e+09							NEK6	-148615616315947	6.32448e+08	1.41247e+07												MS4A4A	-178770226289762	320335582606412	8.33598e+08		ADAM9	-1066990139859	628919574703823	197672896139866
TMEM176B	-12096368189467	310409333190263	921034349673807							KIF13A	106642953716243	218184271297805	4.85109e+09							SLC49A3	-201675836631882	6.68363e+07	1.49662e+07												GADD45A	128824135901176	321267879470025	8.38994e+08		H1F0	-114255648148829	630032365912837	198448222119828
CD163	-135398679431335	310508087174782	92371569824045							AGRN	-100903617530881	218765543327081	4.87361e+09							HSD17B4	-123974356369871	6.68363e+07	149904												AC116667.1	-189778532067149	321267879470025	8.38947e+07		SERPING1	-123956751246202	634966451661245	200576203602557
SPR	-116996069937903	336813448133137	102134051297757							UPP1	-112487319658224	218832161695427	4.88469e+09							BTLA	106507553619415	6.78692e+08	1.52867e+07												DAGLA	-161982804133323	322249507418466	8.43047e+08		LINC00239	134023777887746	634966451661245	200942202600826
ADTRP	104692514397668	344814057009703	105100954272315							SLC46A2	140853507179348	222066698864398	4.96663e+09							SLC38A6	-170508927925014	6.78692e+08	1.5279e+06												AC007336.1	-156845399776182	328718115145388	8.63009e+08		LGALS9	-134389572874309	634966451661245	201072795067233
ADAM9	-106338807957664	353492218016996	108572229573139							AC079753.1	-162380727047723	230693542722898	5.18539e+09							LAMP2	-109939702657112	6.82905e+08	1.54141e+06												MAFF	126042482050507	329076754820353	8.65471e+08		PMAIP1	100565775259522	644408984159884	205221996804326
SIGLEC9	-109883448656201	353604808865367	108889649407487							HYAL2	108566977805891	230693542722898	5.18992e+08							IGSF6	-229737020012207	6.86886e+08	1.55367e+06												SORT1	-15279768964996	343055423155203	9.08578e+08		GPC4	-123263876281328	646525824098429	206194970477428
MBOAT7	-106060017475637	361203777208933	111651373739332							AC025580.1	-171835944963541	232054868711549	5.23072e+09							AL391863.2	155633315132336	7.27243e+08	1.64842e+07												SLAMF1	129178055965712	346533800260917	9.19392e+08		RPL17P50	-120757739957336	650333138132228	2080104144153
LMO2	-117388861236156	370063630660187	115699300012962							SLC30A4	-160570874706604	235009893094954	5.31795e+09							ANK3	119168306166212	7.31493e+08	1.66502e+07												C1orf54	-155232918960982	353660555299586	9.41569e+08		RN7SKP283	-115096334552953	653700303297427	209389558671189
SEMA6B	-109227454251561	37030209123458	115967455769077							ADIRF-AS1	127373234123437	236152067715484	5.35415e+09							PELI2	-103216277992685	7.31493e+08	1.66387e+07												ENSG00000288046.1	-200534875204519	358029845259014	9.56511e+08		STAC	-104273767300672	684602231516626	220102371881339
TMEM150B	-102178435063826	377326564632963	118561857763586							GRAMD4	101923562964623	237162328147214	5.38745e+09							NCKAP5L	-13634259847161	7.37127e+08	1.68135e+07												TMEM176B	-166457986212384	358029845259014	9.55251e+08		MPP1	-126688327668326	701569627552121	226992715177483
CHRNA6	155161672595136	381507373696177	120673373287074							TLR1	114888388434007	237701691192818	5.42055e+09							ARPC5	-101132078316862	7.9181e+08	1.81362e+07												CPPED1	-123123961648209	359447842548429	9.70268e+08		ENSG00000287593.1	153193533995008	702423326181425	227593599100152
NFAM1	-124028757981434	385207752049439	122255251932421							UACA	140889093561888	244663368817168	5.59004e+09							CYP2S1	-24094068151247	7.92754e+08	1.81956e+06												ABCA6	-147305536148633	359447842548429	9.67958e+08		KCNMA1-AS3	-126407631232268	706314470173646	22950731339592
VSIR	-10038703592786	386840624976331	123776056091135							FAM173A	103180844957401	253412441538955	5.80105e+09							HIVEP2	117685684185286	7.932e+08	1.82436e+07												DNASE2	-103641670843294	359447842548429	9.70077e+08		PART1	-132032087563224	721477950164222	235768389538297
CLEC10A	-128807844860095	386840624976331	123668741834791							LINC01220	151381997797126	257669045865517	5.90979e+09							SFXN5	-118912000851338	7.99039e+08	1.8416e+07												HSPA7	-151242046074734	359456233166109	9.71952e+08		AL353801.1	-131133145186173	733101227236834	240922104259482
HORMAD1	-118332403717905	38911105549392	124819506676013							KLHDC8B	141817821460143	258814798231181	5.94742e+09							AL160272.1	-228364474213906	8.32112e+08	1.92574e+07												HTATSF1P2	-132499393265704	366044137888246	9.9315e+08		AC005162.3	-105518848777339	73868936588087	2444787913452
RN7SL418P	-115455473731728	390197806387794	126686274777446							ENSG00000286558.1	12878531925237	259692985673842	5.97899e+09							KCNK6	-128148638903408	8.32112e+08	1.92461e+07												TMEM51-AS1	-180057630500672	370776165138802	1.0077e+09		ADGRE3	-100832350203148	73868936588087	244807152917302
IFI30	-113884170421838	395546095691057	128836313909933							DNASE2	114394493676195	263745442793403	6.08385e+09							CXorf21	-123502107852318	8.36441e+08	1.93975e+07												DENND1A	-11332300272248	374912544874082	1.02414e+09		AL049634.1	-16100945206867	73868936588087	244747013572215
DAPK1-IT1	-113520596741023	399456766096229	130318932422255							NFAM1	124700777345802	265042693056396	6.1254e+09							SGMS2	-204422539641631	8.36725e+08	1.94837e+07												MYO1B	109799571891618	37620120281181	1.03016e+09		APOC1	-149635575396821	73944374003898	245398939379703
FCGR1A	-119385519296472	404323330306915	132752157386282							AC016737.2	125017948993445	281291925475866	6.53794e+09							SPRED1	-221646820844852	8.36725e+08	1.94759e+07												NCF4	-132509087673943	380249150148681	1.04399e+09		PTGS2	157301902164652	745346460969466	248045598078446
CPNE2	-106259967109974	408118032195872	134424823696032							ECT2	102204804841012	281291925475866	6.53294e+09							ARRB1	-141667214971417	8.38954e+08	1.95756e+06												ZBTB47	-147955927217135	384654614903058	1.05787e+09		NCF1	-107789199190414	745346460969466	249080421206806
LAMB2	-151741091171765	408814103002497	134867830289421							NANOGP2	-165331288324047	283701800398991	6.61884e+09							NAGK	-150844489884967	8.64474e+08	2.02122e+07												ARHGAP27P1-BPTFP1-KPNA2P3	-103513629994605	385979233316588	1.06329e+09		ZNF467	-129384432381884	745346460969466	248454912553348
MARCKSL1	-112961522062139	409529705535372	135318018454726							AC025580.2	-167863973501203	288132457510986	6.74748e+09							ZNF467	-288293322997937	8.79082e+08	2.05956e+07												WBP1L	-103676533214627	387723481269014	1.06989e+09		KCNJ15	-114365307986279	745346460969466	248826910434164
SGPP2	140434332756809	415600831463884	137758627671931							FOS	131275302544024	289900970199875	6.80161e+09							LINC01503	-279702959889732	8.80998e+07	2.06825e+06												ALDH3B1	-132080569242312	391296470955921	1.08337e+08		MT1E	169611613215753	75928896040667	254792597760685
AC136424.1	112595981797799	419031321461701	139772041142137							SERPINB9P1	-122754688739221	290542295225919	6.83809e+09							TNFRSF9	159898121299947	8.84055e+08	2.07963e+07												FZD2	-162193326619695	391296470955921	1.08299e+09		AL512506.3	-117978385832505	769309676223278	258866394402841
ALOX5	-112708524210929	419031321461701	13970899549528							ZNF467	130702240068273	290542295225919	6.84214e+09							MYO1F	-160449410476727	9.0848e+08	2.14142e+07												MARCH1	-14227649810808	39203723412458	1.08723e+09		DOK2	-115578160799188	77090743111457	259760350026587
ENSG00000287593.1	132785344080155	420611532337796	140842391003426							ZNF219	10617822334483	292083669167903	6.89124e+09							JDP2	-171598318291971	9.12503e+07	2.15524e+07												MUCL1	173226794499656	39835391226059	1.10659e+08		AC107068.1	-128912298613999	789077479601079	267706434031519
CAPNS2	-113645901704991	420611532337796	141178754515013							SAMSN1-AS1	-143528480635852	295193533976975	6.97756e+09							SIGLEC1	-265220634669575	9.23555e+08	2.18575e+06												TEC	-120335573647615	398886451036379	1.10991e+08		AL353611.1	-109257636724475	79138462416328	269220745728761
AL049634.1	-122713780735505	420611532337796	141040312950721							IL19	-155373179886399	304627528985827	7.21391e+08							ITGB8	190418905035212	9.2879e+08	2.20256e+06												SNX27	-103277971623397	405356570744959	1.13354e+09		PDGFRA	179352445873804	79762580908369	272449952813888
CD33	-110159825519044	429603154420754	14464601424529							CXorf21	104784224927325	306981361044678	7.28312e+09							CLDN18	-247297077207245	9.56923e+08	2.27665e+07												IL18	-143615756925149	405356570744959	1.13217e+09		AC084290.1	-138594266941042	799135630132544	274073786715206
SLCO4A1	118658028287981	442656122304111	150429486849831							ENTHD1	-151097519340694	308595086577604	7.35184e+09							CD151	-190312076842809	9.56923e+08	2.27839e+07												PTGES	106760872595324	414562932794923	1.1612e+09		AL354890.1	-147772464523027	805436333944749	276606977638525
OPHN1	-114477105959673	461647123646097	16098637082237							FFAR1	-147014392643965	313347180620403	7.48911e+09							TCIRG1	-125094768953643	9.88791e+08	2.35897e+07												AC136601.1	-164342036785342	415883099482151	1.16682e+09		C1orf54	-129655151932006	825605231574608	284296694024998
CYFIP1	-105559386331369	462245634995614	161436756510205							GCLM	-110269288328125	315663181300438	7.55831e+09							CSF2	196026917038851	9.93765e+08	2.37557e+07												VAMP8	-104583175737861	431380903412533	1.22027e+09		CYFIP1	-107011862435924	828824191250576	285788235115752
CFD	-137393466057356	469635110664977	164263025584184							MIR320A	196546385354288	316910311205719	7.60207e+09							KLHDC8B	-216858221164039	1.00415e+09	2.40518e+07												ST18	-170645568969071	443185591199743	1.25981e+09		LACC1	-104684964474454	832574446123167	288100488802161
PART1	-124278949390102	470739436691138	164895395296211							ENSG00000286511.1	-143311541529712	316962593092941	7.61722e+09							GOLIM4	-13535196030046	1.03265e+09	2.48327e+07												ENSG00000288393.1	-115231834921744	444327883398931	1.26716e+09		AC103706.3	-138573215416304	834190509690162	289566476901924
AGPAT2	-101223338505303	479865710178597	168594007026725							KCNQ1	135441612614381	317605807900784	7.64661e+09							NLRP12	-18585581230349	1.03629e+09	2.49697e+07												SLC6A12	-13756286689621	444393714766078	1.27026e+09		AL133371.2	-137070954347284	835673431280197	291371048908279
ENSG00000289310.1	-113790941884278	48462919239958	171027712066564							HNMT	119524242038892	319797332203305	7.71339e+09							EHBP1L1	-146969954095618	1.04935e+09	2.53342e+06												LAMB2	-163056764928049	448100658650019	1.28621e+09		LINC01547	-102362749129814	846553564116314	295814418521809
										HLA-DRA	118325231963094	322727000577014	7.81447e+08							AL391863.1	140740253905757	1.05215e+09	2.54521e+07												AC006272.1	-206395917648669	454273759533446	1.30602e+09		CLCN5	-109235576967585	858912431306056	302598702297084
										MFSD2A	-142086399130456	323597772321668	7.87614e+08							ZBTB46	-163773970554634	1.13048e+09	2.74006e+07												AP003117.1	-160619208892068	45641675759614	1.31429e+09		WFDC21P	-10739524976813	880192299500973	312857812949502
										IL10	-128042269490996	323597772321668	7.86692e+09							HAUS1P1	-219523461929074	1.15988e+08	2.8193e+07												FAM111B	114573041723717	457314284168866	1.31899e+09		LIMCH1	131254355318926	912500512225005	325606838658518
										RTL5	114529284945132	323597772321668	7.89021e+09							CATSPER1	-141404854059419	1.15988e+08	2.82237e+07												LST1	-151107882924002	46087889805126	1.33353e+09		ENSG00000286071.3	-110687807755207	920625557571196	329562057263682
										ITGB2	122767280247258	329895981488559	8.08718e+09							CEP295NL	-205357060442622	1.19766e+09	2.92002e+07												MERTK	-161768665899735	480032002684653	1.39561e+09		CCR1	-107052475075941	921763767757612	330616447321427
										NRARP	178295227430592	341630599117103	8.38982e+09							ARHGAP6	-180111969345838	1.24633e+09	3.04461e+07												AL353611.1	-142649366345075	483327235310903	1.40742e+09		TEC	-101878383316377	938381108847115	338745387570879
										EHD1	-118872833892664	350242824216311	8.63204e+09							SH3BP2	-147185815720317	1.25121e+09	3.0636e+07												IL12B	205835761691635	487878037867673	1.42519e+09		FCGR2C	-131636091222384	947746672481703	343878501455113
										FGF2	-154052259667381	351976898761025	8.70565e+09							RNASE6	-193686046920978	1.25121e+09	3.06845e+07												DPYD-AS1	-119001941546687	488783493102617	1.43123e+09		AC064805.1	-128365535707313	947746672481703	343616642681523
										AL137186.1	-144639046108933	351976898761025	8.7007e+09							SCPEP1	-181807174355791	1.26479e+09	3.10776e+07												AC092745.2	-180120549040079	490081748702563	1.43842e+09		SORT1	-127349834694904	967936309229209	3520988561883
										SERPINB2	-129394872390863	352011244590364	8.72194e+08							SOCS6	-166641521573325	1.29653e+09	3.19192e+07												NAGK	-113321116071041	490434714613233	1.44172e+09		TMEM132A	-107140223659153	981244744295716	357847054887599
										ENSG00000287274.1	190175728953888	359166732286251	8.9459e+08							SLC23A2	-114378888449135	1.32044e+09	3.2571e+06												MIR3174	-154744508180037	491070434400813	1.44813e+09		FSCN1	110646811601167	996986981452207	364970505805476
										NCF4	121167278323978	359166732286251	8.94649e+08							NEU3	-12780356277625	1.32802e+09	3.28211e+07												MRC2	-100563136277102	495769915499072	1.47115e+09		OSBPL1A	-127697889890523	10131030754795	37180672148404
										AC136424.1	-124046611662082	360765888025693	9.00214e+08							CCDC170	-246022258776151	1.36166e+08	3.37174e+07												KBTBD8	101002871160731	49580321251739	1.47355e+09		AC096564.1	-117516576400896	102097513446496	375639568770099
										CA12	-134213812652595	361623436023661	9.05526e+09							C1QA	-277040689134161	1.36995e+09	3.39879e+07												AC018413.1	-139125340584469	512228721622444	1.5342e+09		AC013444.1	-104517837042528	103354547370665	380742196692489
										METTL7A	144825401214406	364906204210036	9.15346e+09							FAM111B	124683863442903	1.4095e+09	3.50362e+07												ENSG00000290059.1	-170694196773618	516425744217382	1.54916e+09		BX255923.2	161140123864715	104061272806031	384466782604367
										TEX41	122594504187746	365008662357977	9.18804e+09							CHN2	-171141884809789	1.41786e+09	3.53114e+07												GCKR	265021710241814	518881379059394	1.5621e+09		LY96	-102225961141261	104318362230689	386221438164003
										CARD9	129824957579515	365008662357977	9.18688e+09							PPM1F	-110528881496623	1.42916e+09	35661.1												CORIN	-149395262431924	518881379059394	1.56372e+09		SLC18A1	-112363823493847	106579165654643	396562183277039
										FLT1	-13058324136067	371821076090775	9.38879e+09							SLC25A29	-15042849325105	1.44616e+09	3.6154e+07												MIAT	127687406964851	521651492705973	1.57448e+09		ENSG00000286638.2	-117644956310257	107180455392921	399294878884652
										CCL22	-135506178771116	371821076090775	9.40844e+09							PAX5	11388974306854	1.46119e+09	3.6669e+07												ENSG00000289424.2	-163675279336039	523320941491542	1.58194e+09		TMEM176B	-132730892877524	107997477512004	402837829222034
										PTPRB	-144251641797475	375330530151652	9.54663e+09							UBXN11	-111233033225871	1.46606e+09	3.68609e+07												UGGT2	-133222743040938	52928061174111	1.60484e+09		AC109597.1	-143797023921569	109198678534269	409842047468575
										C5AR2	129157473308823	375330530151652	9.54288e+09							ATP6AP1	-14711390013355	1.5113e+09	3.80704e+07												BAALC	160421095005006	548025903096905	1.66928e+09		AL157813.1	-139555866659212	109652085608308	412050592094081
										RFX8	-157061919922701	376362501594801	9.58938e+09							CDKN1C	-240639119978941	1.59032e+09	4.02124e+07												CXCL2	163275214322558	598654096426408	1.83733e+09		AC008659.1	-105841922843326	111327429758936	419889913026541
										ENSG00000289359.1	-13834749943123	387416813583887	9.93899e+09							HLA-DMB	-186150218964863	1.60586e+09	4.06818e+07												LINC00877	-151909544507483	599687970410485	1.84327e+09		AC118344.2	-104163841435013	112710375992279	425626887846971
										IQCD	137746011425785	388185082108621	9.97573e+09							BHLHE41	-231284353330209	1.6263e+09	4.13545e+07												AC011337.1	-171687988845037	612571303842871	1.88854e+09		IGSF6	-104872406140826	113078670811571	427540340762028
										PLBD2	110060867123327	38830072828804	100275460577025							TEX41	-244619967499024	1.63427e+09	4.16351e+06												ENSG00000291105.1	175137786118611	643063871827782	1.99443e+09		LINC01220	-137261695662028	113342523028208	430109597440067
										SERPINF1	141838962437199	391643984532308	101461986553421							PRKAG3	-243146894412816	1.67766e+08	4.29002e+07												VSIR	-11815567242172	644709314909127	2.00252e+09		ENSG00000285865.1	-116714291205928	117648416451592	449712227434556
										ARRB1	10350585048993	391680929378593	101841260504563							PLIN3	-139868541528881	1.68572e+09	4.31865e+06												MPP1	-147476894621122	64804149720691	2.01586e+09		RNF217-AS1	-12879937842721	123384586399406	475060598431732
										TNFRSF4	-12239875394238	401985843708005	104714112688048							SIPA1L2	-137575175809252	1.7177e+08	4.41696e+07												AC018682.1	-114572399221647	65712897905676	2.04983e+09		ATF5	-106560831672374	129402688184238	501222337408787
										ST3GAL6	110740938119215	405712954097927	105862916146238							LAPTM4A	-116469084142364	1.75865e+09	4.53899e+07												LMNB1	101301483762549	65712897905676	2.05123e+09		SEMA3A	-11114911623988	130097222324378	504513841137752
										GPC5	-141638362034412	405750255847621	106050586539132							AC079630.1	-207292427718489	1.75865e+09	4.53173e+07												SERPING1	-158786545131578	65712897905676	2.05324e+09		AL031123.1	-148165196601713	133734853101928	524933052326245
										ABCD1	109659808708283	406265973113187	106363542493783							ENSG00000286715.1	-282308673949269	1.85045e+09	4.80237e+07												CIITA	-118648184670158	684659648390938	2.14559e+09		CLGN	149086931507484	134643916546893	532103298579122
										ST8SIA4	107714110587845	409103414856591	107285814184205							ANO5	-199300187299074	1.85045e+09	4.79991e+07												ADIRF-AS1	-115034996072243	685893339237805	2.15263e+09		IL18	-11916501832021	135387843262122	535669026264739
										TLR7	161918511858895	418700079022047	109986119078282							CD7	149503770888711	1.87328e+09	4.87946e+07												SPRY1	101730626699745	686371057611664	2.1573e+09		NFXL1	-115632923324967	137100671466562	543713316932332
										CXCR2	139213526702828	422303569520615	111245670969765							SLC9B2	111651272836038	1.87994e+09	4.90576e+07												RNF24	-116043812564109	706322180906434	2.23307e+09		ZBTB47	-122256704749869	138701536391657	551985314690162
										RNASEH2B-AS1	110229378031132	422616092497465	112497213268399							LYL1	-134048095259683	1.91775e+09	5.02268e+07												MRAS	-145471413924101	710682859895174	2.25342e+09		GADD45A	107774614557162	139387689997584	556004513371457
										LINC00239	-13653150006504	422616092497465	112497464432733							TNFAIP3	111876855419139	2.0385e+09	5.34863e+07												PALD1	-131518766268295	710682859895174	2.25233e+09		PRAM1	-138011795707812	141781601420654	567519606333655
										CTSB	104644038547739	42587649103106	113552123206106							ARSD	-123454815304472	2.07437e+09	5.45263e+07												LAD1	12949503065236	713053828011394	2.26424e+09		AC012349.1	-125746298368567	143615268226019	576850788483523
										HLA-DMA	142719533951505	432086574997449	115586901174602							SIGLEC7	-213310501117033	2.10788e+09	5.55075e+07												ENSG00000289310.1	-173852258671289	721408023943579	2.29744e+09		TMEM150B	-112080235984772	145418680797606	58611088354755
										GPR84	-163731261062255	441695962603552	118351196399934							TMEM176A	-207498329407804	2.11196e+09	5.57156e+07												ICAM5	-181246560205838	737688460011673	2.35269e+09		LAMB2	-131434380182347	14600904629918	589165229577926
										AL022329.2	129243979633983	442993272005165	118893076554471							LDLRAD3	-17355173156191	2.13969e+09	5.66509e+07												PART1	-162467415561301	755645755532387	2.42743e+09		LTBR	-115299596527417	146379191825429	591543378062843
										ADAP2	114267324115544	444453141221019	119479794574611							FBN2	-180622768193924	2.2481e+09	5.96282e+07												ITGB5	-139596903402854	763496282027383	2.45617e+09		ADGRG2	-103326474187762	146691611360831	594631583838452
										SLC31A2	101932011164188	446053772808862	120105695086016							CST6	-242218075093144	2.25528e+08	5.9926e+07												STRIP2	142433172417456	764345587526795	2.46244e+09		BMP6	121512329198441	148068847672464	603021543796829
										CD4	119436661923386	45237018627503	122004852238365							PELI3	-106068639348006	2.28047e+09	6.07983e+07												ENSG00000288992.2	-175948638750684	772474303396223	2.49577e+09		MT1G	120175316444915	149226415821806	611320746175442
										LINC01010	104488826886941	454657883766261	122821232469419							MMP9	-225078529599428	2.28047e+09	6.08125e+07												HTRA1	-131341896101263	772474303396223	2.49264e+09		AC098869.2	-12260738283337	149740015022652	615294076057949
										LIF	-155952228738779	454756670295202	123047347091233							STARD13-AS	-199739116251506	2.3148e+09	6.18381e+07												CYFIP1	-122709227261477	774430792000062	2.50567e+09		GAPDHP33	-10406364438321	150081478643194	61739087586061
										STK38L	102493435134833	475534540569121	129086471346878							ARAP1	-103881513185814	2.45902e+09	6.58081e+07												NCF1C	-122887078237311	783261405819348	2.5451e+09		CEBPD	-120563120038968	150148593791794	618360975588112
										ATP13A3	-151533940569287	495625740297874	134757689332404							MT-TA	182799569645051	2.69785e+09	7.23281e+07												GUCY2C	-192182920509205	789263330646872	2.56825e+09		CPPED1	-101426427969689	150179288186312	619919326819804
										ANG	148380512819883	496875558550254	135315406683203							CYP1B1-AS1	-188845921355256	2.77399e+09	7.45014e+07												CEBPA-AS1	-163464229210448	817196180724068	2.67425e+09		AL109809.1	-126833863822473	150179288186312	620569834243413
										CYFIP1	114223560499075	505330194564285	13806109337085							PLEC	-11047782024304	2.84413e+09	7.67915e+07												DUSP1	128683207163127	820194535441257	2.68786e+09		AC103706.2	-117916252429085	150813404397286	625536299959035
										LINC00607	172602650839607	518831892212445	142204943486725							MYO9B	-105978667225854	2.84413e+09	7.67405e+07												LRRC37A15P	-140622858740901	822725075144872	2.70756e+09		TP53I3	-107023007430643	151486832905731	631574408509218
										AC020895.2	-151802342597794	519043033587449	142490435041768							ERMAP	-10722530555305	2.96178e+09	8.01092e+07												OSBPL1A	-151503896984631	822725075144872	2.70436e+09		FAHD2B	112707011210973	152463585393189	63635136403998
										AL139174.1	-139546709806847	535845789100917	147573194560091							CD1E	-213188893022088	3.05109e+09	8.3106e+07												HGF	-132475966813083	841567818522908	2.78513e+09		TCN2	-111317553856687	153178648543822	641876916066924
										LINC01705	-153223937937073	539021913173851	148684288640246							DUSP23	-152451004240337	3.05109e+09	8.30037e+07												CD1E	-131787881341079	859716913586673	2.85551e+09		AC073850.1	-131616658797074	154162504012431	647005101193838
										TMIGD3	156152282495299	541833249512894	149832334234139							CARD9	-234365654037816	3.05109e+09	8.30171e+07												SLC27A2	145016887009679	864779891185408	2.87794e+09		SPINT1	-109836495235451	154504386427031	649868230407202
										SPR	117254852285654	545472838241958	151181350598131							CD163L1	-210922254831008	3.05109e+09	8.27968e+07												LAMP3	109201255059288	87750133181295	2.93244e+09		ST14	-120021111381018	154705891467725	651430862616582
										KCNN4	-146026521728799	547851953530608	15208099223123							MAPKAPK3	-133942373179127	3.09425e+09	8.47235e+07												SLC7A8	-14953253074429	886386515011941	2.96623e+09		CD274	115567324130069	156211345285621	658784302912176
										CYP27A1	10348158436165	548064474676472	152380334580925							PLIN2	-139704054329403	3.09425e+09	8.46277e+07												CNTLN	-116472260788063	898433226149729	3.019e+09		NEFH	153397674356106	15750864122584	666872731050932
										ENSG00000287255.3	133524741915886	558218271281685	155448231488782							RXRA	-162292263744167	3.10861e+09	8.52648e+06												DUSP5	114514281502791	898840284307332	3.02452e+08		AC092608.2	-110374646188758	157530621508356	668342267026723
										LY96	102004091056249	56192866371594	156727899891829							SDCBP	-140841743747832	3.16527e+09	8.70583e+07												AC064805.2	-149324621505247	903477395609205	3.04848e+08		RPS3AP43	-135322178240987	159280033944573	679150782153082
										ENSG00000289634.1	-122208278154912	565985107379054	158107491733744							LEPR	-121864939667252	3.23052e+09	8.90701e+07												GPR34	-124668304357983	906933772165823	3.07005e+09		C9orf139	-126116134418593	159312402063328	68040055237585
										ENSG00000289530.1	-149690520060561	566957910173771	158627876459617							CD4	-102315473775343	3.26463e+09	9.01659e+07												SH3BGRL3	-101535230084909	908782478789022	3.08318e+09		EBI3	153350638613609	160041147187728	684252651484392
										LST1	115209689454616	587220833652907	164554713285185							BTBD3	-128814021993828	3.28655e+09	9.0928e+07												HLA-DRB1	-135231757758563	909172811475542	3.08871e+09		AC010442.3	-103983641605375	162616594976028	700525382563709
										EBF1	-108513574152975	595221629224655	167057774285743							SLCO3A1	-132144145839942	3.34807e+09	9.27895e+07												NCF1	-122301177791798	909926825308467	3.09548e+09		ENSG00000286872.1	-116872022645394	166130692710047	71796717210027
										AC020911.2	159363567922172	596980998889159	167897423694747							TFEC	-180786647789871	3.43755e+09	9.5433e+07												FSCN1	126068220467621	922779468124274	3.15176e+09		ARHGAP20	-108826292014162	167856226225544	726200266915225
										TLDC2	100177525507347	596980998889159	168075166112722							SLC22A16	-21228904442047	3.44249e+09	9.57339e+07												ENSG00000285744.1	140847747211408	923782325540519	3.15969e+09		AC136601.2	-105264636164022	172629970404823	752438465873575
										AC018816.1	-100287977852586	598867867923706	168869025599677							CCL24	-227878621984474	3.45685e+09	9.6298e+07												AC004540.2	-119876825119906	93611256705814	3.20619e+09		AC003092.1	164565322483306	175284312402049	768279226995055
										DEFA4	160178350657621	602136338710451	170582850856006							MRAS	-197982845816586	3.45998e+09	9.655e+07												CPED1	-130451152947134	957828130458933	3.28499e+09		ENSG00000291144.1	-122795043205756	175284312402049	76896619966595
										CLEC11A	135393737744753	609968980644951	173069302494094							MARCKSL1	-143540880758975	3.47014e+09	9.69987e+07												DLEU1	-100491374398931	973556480967734	3.35318e+09		FZD2	-128419627955834	175909074128621	774861787125378
										TKT	107755330136753	620215307552291	176248528392705							SIGLEC10	-201848408097593	3.49504e+08	9.79057e+07												CAMSAP2	-104260174244811	989567632250557	3.43044e+09		AC005082.1	-116970870179805	176272855188914	777278963948345
										AC002480.2	-155920986171398	622160374580387	177074105645166							FAM109A	-141919310333088	3.60039e+09	1.01154e+08												ZNF467	-161039995203799	991342773751229	3.44118e+09		NCF1C	-10292123777348	176801036370268	781242388583204
										BAIAP2-AS1	11892297517002	638886093411177	182114616812378							CTBP2	-110493702225963	3.70556e+08	1.04461e+08												NKX3-1	130138787061601	999319217520746	3.4781e+09		AC016397.2	-130533774719582	178942055145139	794011430271937
										ADORA2A-AS1	-138160581641853	646619457067771	184602581480998							C9orf64	-103258097272443	3.84377e+09	1.08724e+06												ME1	-144743789156113	100208354862725	3.49699e+09		CUEDC1	-137553104368127	180669214779265	803345433869439
										SNX24	103952045780306	648210039413213	185340940094468							LINC00299	124928373096675	3.8447e+09	1.08933e+08												GAS2L1	-133206801295547	100883776668915	3.52988e+09		HYMAI	-134388315230613	185394313927087	831222022111569
										MINDY1	104664049848015	650772431262811	18659948469296							NCF2	-191791186490648	3.86966e+09	1.09825e+07												INHBA-AS1	123438710999092	10171450861701	3.57491e+09		ENSG00000290116.1	145942766952766	185394313927087	83206784757662
										KIAA1211	-135253449836224	650772431262811	186644375760154							AC005162.3	-243008203752116	3.9008e+09	1.1108e+06												SMAD1	-109877224287736	102118535459883	3.59669e+09		ENSG00000288046.1	-15395221271495	186522525141139	841442036227186
										CST6	155721448472746	652671313762352	187475205242442							NOTCH3	-227905008330228	3.9008e+09	1.11015e+08												PRR11	-147323972701735	102267529025583	3.60666e+09		UACA	-115816879666519	187536644071572	846883758992032
										STX10	104452227841619	662148468658219	191068584123628							AC064805.1	-244541668585369	3.92783e+09	1.12037e+08												AC017035.1	-116240627342326	103680060801095	3.68523e+09		CYP1B1-AS1	-103546062650415	188229044000823	850880540942014
										AC015871.5	-118935364464563	665644282456963	192369241827452							CTSK	-182116563164451	3.93905e+09	1.12622e+08												RNF217-AS1	-158745253070964	103680060801095	3.6842e+09		SYT17	-104263709754428	189553631540603	860372850348378
										MTND1P5	-107976358382868	670978536555966	194286061079461							VAMP8	-130542238358833	3.93905e+09	1.12732e+08												ENSG00000291144.1	-147416308821976	10513330123722	3.74174e+09		ENSG00000289900.1	-142856215748695	196076808941522	896325232462053
										PTGIR	-123279836892024	670978536555966	194499325818311							AL157813.1	-212666829977501	3.99436e+09	1.14505e+08												CUX2	-153045957444209	106982233040369	3.83227e+09		MARCH1	-116174053212322	196848651366669	905952708367235
										CTSK	114744998682547	679281794418324	197204116960457							FADS1	-109974882411883	4.0952e+09	1.18063e+08												UNC93B1	-117966263687853	108028539402327	3.87475e+09		AC092171.1	-115008489898841	196848651366669	905638490909337
										IFI30	114349462192823	684618551909408	199053677110879							HSPA2	-170086299798695	4.0952e+09	1.18176e+08												GAS2L3	-142498962171849	108951634309917	3.91793e+09		SLC2A3	114164360833388	196848651366669	904434050513908
										CXCL5	-119838107205365	684621707823406	199354827871219							NHSL2	-164064854235479	4.0952e+09	1.17795e+07												NFXL1	-135061784716633	112063852997501	4.06092e+09		MT2A	137441447339485	196848651366669	906222587294674
										GUCY2C	125225366430252	692090964205854	20183330754589							NTAN1	-132099816641582	4.35381e+09	1.26053e+08												APLP2	-107791272773402	112953755087465	4.10361e+09		AC010200.1	-124782787769472	199434645053575	92365849014875
										NIPAL1	143674561095657	696086492848859	203303777677209							DOCK5	-136778416920419	4.4261e+09	1.28985e+07												ENSG00000289009.2	-129077409900315	113489720827975	4.12833e+09		VWF	-13304596624031	201091098781742	932259635211868
										AGPAT2	107844341433289	714059921432659	209492648966561							AC007298.1	-190480715958303	4.4261e+09	1.2891e+08												CLCN5	-123991936896108	113508489391913	4.14475e+09		ENSG00000289009.2	-108288361986566	201977207111138	938234773037643
										PART1	122273173643644	716147491143927	211047280642336							DOPEY2	-138924115009517	4.4261e+09	1.28745e+06												TNIP3	13998701933702	113919118457145	4.16501e+09		AC022001.1	-108239256187279	20688734836509	96391239728223
										C9orf139	134891469811239	716147491143927	21067085257651							JAK3	108332294188486	4.58366e+09	1.34017e+07												NUDT19P5	-148230233182762	114619896434646	4.19593e+08		CFD	-12978419160615	206935063501263	965091190537437
										KRT5	-141839904195568	716147491143927	211018347323332							SLC35F6	-11665890697021	4.66391e+09	1.36808e+08												ST3GAL6	-121370205019805	116166488197894	4.26329e+08		ABHD17C	142107253259588	207274418135875	967631903476928
										FGD4	105034665775107	724975758670034	213966883999883							PPARG	-206016362971026	4.676e+09	1.37608e+08												ENSG00000287599.1	-185993679573238	119472962830052	4.4012e+09		MIR155HG	132696542889248	211169657042661	987768398091855
										CLEC9A	142936951074152	725101169136167	214321882207506							GPX4	-111218693456506	4.676e+09	1.37425e+08												FLT1	124281163710768	120603698010917	4.44843e+09		SNX24	-100122013763263	211195111932289	990118133081934
										GAS2L1	111814227595801	72789114727377	216104155902444							IL23A	194578142321033	4.68752e+09	1.3817e+08												CSF3R	-134687581387794	120714658916622	4.4581e+09		IL7	103783653232813	211195111932289	990815986185685
										FAM46A	114885823193219	740150062494137	220068299070747							ENSG00000286154.1	-222807693511088	4.73423e+09	1.39772e+08												KRT86	136309221544305	122239908239053	4.52008e+09		BMF	-116838984980365	21388024900838	100539040093147
										OSM	-142754278614049	743371172186422	221352026450283							RENBP	-170023598349262	4.79221e+09	1.41712e+08												HFE	-124840839289104	122754147907091	4.54477e+09		CEBPA	-138185712079554	215478391968304	101647353079366
										ANO5	142616538045061	745604832825557	222344115388931							FSD1L	152206161111534	4.84373e+09	1.43697e+08												KCNE3	-155429875526515	123128460639375	4.57001e+09		DMXL2	-101253629734642	21562203174321	101955783902613
										YES1P1	102916499049107	746348428587089	222893163122312							MYOF	-248278689012398	4.84373e+09	1.43475e+08												KIAA1614	-148483011959103	124100491233651	4.62903e+09		GPC5	131175799008817	216652141975098	102943564571482
										HS3ST3B1	-134292127164053	762901797318715	229174990643038							SLC16A3	-161349878778811	4.89986e+09	1.45596e+08												AL390760.1	151146955705158	124358924361194	4.64442e+09		JDP2	-114699195243511	21741728732772	103508114604831
										TNFSF14	-128531883442503	775936895671633	233771278922252							ITK	11323301749278	5.07866e+09	1.5115e+08												TNFSF14	120658431455045	125289195044374	4.68495e+09		AC087672.2	-117609879332462	2184272251514	104149134220032
										SLC22A16	118434128419446	776012350804651	234474634786828							AC073850.1	-264304878246531	5.54854e+09	1.65664e+08												HLA-DMA	-129037328769575	127650978093158	4.77917e+09		ENSG00000286771.1	-10532923571261	220172424097283	105125081623523
										AL450344.2	-127029284592963	776012350804651	234385384539381							S100A4	-168700554099817	5.66339e+09	1.69362e+08												SNAPC1	11514970712675	128084095235386	4.8013e+09		CYP27A1	-109074661978649	224654840800008	10799215827687
										AC079209.1	-141181034803655	77729236980838	235209007644334							AC015911.4	118486561048706	5.71929e+09	1.71306e+08												LINC01127	-165430746995905	130245126933374	4.89435e+09		APOL4	-120373369455932	226642547976717	109261926295223
										FSD1L	-111133722078482	796495987930041	242410303742248							AC022413.1	-197380743167233	5.71979e+09	1.71594e+08												PLPPR2	-113452391241084	131607652656074	4.95164e+09		ENSG00000286895.1	-128324566149387	228191482304722	1102195974155
										SERPINB9	-13044735592552	80271750971317	244655821273803							SEMA4A	-198611908547131	5.75122e+09	1.7281e+08												AL353608.3	139369791594097	132347045844269	4.99537e+09		PTGS1	-108729033520751	229325719516286	111085442132225
										AC003101.1	-127691650894265	805077540718456	245728179774611							ANKRD33B	141124889371778	5.82589e+09	1.75332e+08												WDR17	-131371388536737	135920739610543	5.15161e+09		KCNJ10	-110863051446231	233077760413973	113226127199023
										LINC02344	146852726272874	819174423437787	250459863736834							AC011481.3	-218022302148066	5.8931e+08	1.77635e+08												SLC31A2	-132272524211165	135958825752501	5.15933e+09		COL23A1	-101510793984536	234450856134335	114218258546609
										CMTM2	133712801723157	821411381643627	252049515850662							PDGFRA	195612344630451	6.16197e+09	1.86524e+08												ZDHHC14	114569002685008	136644662350554	5.19799e+09		AC131391.1	-1143218577426	236747451213989	115665382913421
										DISC1	108096411906015	857142894017823	264250955792891							CD14	-202458412232595	6.16197e+09	1.8662e+08												AC083837.1	133362135275915	137186001249118	5.22493e+09		AC008533.1	-1045129007751	240480913616127	117822865002586
										AC234772.3	-135648554669911	896136631896077	278237396562918							TAF4B	131893135892861	6.22443e+09	1.88808e+08												SLC29A3	-111586815402538	140870715384596	5.41814e+09		IER5L	-114052363914641	240622037384801	118003227023468
										ENSG00000286694.1	121561078028028	93197079047643	290589497885691							GLIPR1	-105536355275702	6.34645e+09	1.93189e+08												BAIAP2-AS1	-123781720140328	141313445340581	5.44744e+09		OGFOD1P1	-110991596654748	242396500873362	119407181320774
										PLA2G15	109658525386764	959254485111719	299937923906791							BICDL1	123556079619535	6.36918e+09	1.94412e+07												DUSP4	137582908680071	142047343995997	5.4875e+08		AC092145.1	-100418554201736	245330065438497	121559431546138
										TCN2	117896226211866	959825348611987	300537341099399							LGALS3	-183405028594439	6.43387e+09	1.96999e+08												CST6	-16324060704989	142047343995997	5.48886e+09		DPYD-IT1	-102361515410677	246651515498377	122400770425533
										RASSF8	-125516012057586	963009217638098	301956580542578							MGST3	-108062514997695	6.43559e+09	1.97358e+08												DNMBP	-100115388487722	145670719862779	5.63561e+09		RN7SL760P	-101992933250652	250822931803309	125440449369624
										MIR222HG	-136816877949796	969196352886529	304321619377606							MTHFD1P1	178135545909627	6.615e+08	2.03175e+08												AC118344.2	-1187378154924	147438870542313	5.72446e+07		ARHGAP22-IT1	-117179355041471	25200857573459	126351761650724
										TLR4	11239448922665	100434889599577	31668063685522							C5AR1	-175691772694391	6.83586e+09	2.10284e+08												B3GNT7	132615192065962	14962906084527	5.81641e+09		HLA-DRB5	-121165727469135	253524057567611	127271108297822
										NUDT16P1	120158620854807	102292066229577	325627748658505							SIGLEC15	17874369301431	6.86787e+09	2.11596e+08												AL672296.1	-118461606932865	14982439818655	5.83093e+09		GLT1D1	-108433584608068	253524057567611	127494418596515
										GPR34	12462377416685	102292066229577	325676621859725							ANXA1	-129069958062278	6.88498e+09	2.12451e+08												PLXNA2	-12903802815865	154285881464107	6.01883e+09		ENSG00000289927.1	-108464453492744	260534174308535	132344376041174
										ENSG00000286504.1	120303321820154	102665193310076	327314807421941							CD200	130742512531091	6.88969e+07	2.13252e+08												GFPT2	118046094381136	15676840173792	6.14465e+09		BAALC	136134113151445	267857101847522	137549914560942
										ITGB5	120757324610907	102755891600967	32805459406878							SIRPB2	-204695263599212	6.97569e+09	2.16246e+07												KCNN4	107679418962926	158685041626471	6.22711e+09		ELF3-AS1	-110276344332719	274684091198734	141817485495256
										CAMP	112031978281251	102810776729804	329559855398784							HLA-DRB1	-176504520172396	7.0745e+09	2.19983e+08												MEGF9	-124349758033294	158805588556235	6.23918e+09		CORIN	-120413699556586	276057357843449	142781688665042
										ENSG00000289383.1	-140131237301844	102810776729804	329364024011394							LGALS1	-136010823259695	7.0745e+09	2.19857e+08												SCPEP1	-116991924716647	160119314595723	6.313e+08		AC115621.1	-101222698326652	276515370040939	143274199129139
										RASD1	165863721689859	102928329396878	33041063508536							SNX9	128287714675254	7.34539e+09	2.28757e+08												AC010200.1	-150052977717177	160966507491832	6.35384e+09		PTX3	123704273112743	279265004552202	145131762713036
										MAFF	-135276239469789	102953977745973	33139595520565							AC100788.2	-213358788196063	7.42507e+09	2.31591e+08												CTSB	-145676008042517	169145259305492	6.71577e+08		AL033543.1	-109558457714953	28220124079428	147394223294447
										CD1E	114650091117759	104396441069874	337824648864275							ENSG00000287255.3	-245945525401708	7.44387e+09	2.32887e+08												AC009974.1	-181887563954713	169815030877105	6.75022e+09		AC108210.1	-110541474365194	28703552270379	151113224108906
										EMILIN1	-12317584339235	104396441069874	338143740810233							PI4K2A	-121224967467248	7.44387e+09	2.32654e+08												ITGB3	113983425575834	174305294500171	6.97755e+09		MS4A6A	-108412206499823	287405538214009	151573708852408
										PLD1	-122764349580509	104396441069874	337189614974295							HDGFL3	-114216385401768	7.56042e+08	2.37613e+08												GEM	128023659274233	174703841106591	7.01722e+09		LINC02432	-116003281301769	288596192722321	15246842998919
										CLGN	-143355436721314	104396441069874	337625400633401							PLD2	-146760561492952	7.56042e+08	2.37445e+08												AL138999.1	-124109633818509	175524232048204	7.0664e+09		NAIP	-101263198134554	288596192722321	152431228835101
										PTGS1	103061994848378	104396441069874	338328158359148							SLC18A1	-250910133612809	7.94558e+08	2.50475e+08												UACA	-136328932754114	176188465210008	7.10129e+08		FCGR1CP	-113684655864829	293263819142389	156154342339742
										RPGRIP1	134585230609276	107015796192725	348224886089557							ELOVL1	-105747644303518	7.97081e+09	2.5165e+07												ENSG00000289900.1	-176827266687343	177051630186911	7.14426e+09		AL162724.1	-100774927961249	296183706654416	158319162576339
										LINC00968	144880518190642	110017547687148	358957398058319							LACC1	-180206541218424	7.98244e+09	2.52777e+08												NHSL2	-134236244903025	179163385552928	7.25432e+09		CAPNS2	-113724246225356	298546729629966	160623246262667
										ADAM12	-117187114538146	111352572337871	363801545374353							SNX33	-129082016144564	7.98244e+09	2.52407e+08												MFSD1	-129980130323134	179983168423573	7.29583e+09		AC007598.1	-115033400180432	302433548261912	162993999201936
										IL7	-116247166188436	112107427857575	366759378949047							UNC13B	-146628109608289	8.00131e+09	2.54137e+08												MITF	-140233563538705	181029541916073	7.35025e+08		AC119800.1	-11086998868369	303722014595668	164390330063105
										ACSL5	-111142078963373	112777352421967	369445609170763							CXCL16	-212073167211475	8.00131e+09	2.53785e+08												CCL22	121152941228586	183350173264817	7.49164e+09		MUCL1	145512713762963	303722014595668	164082344718157
										PCOLCE2	136827042663518	114734099952436	377365149166018							VIM	-144728950404744	8.072e+09	2.56767e+08												ST14	-140593016247888	184317045446396	7.54818e+08		GNG11	10122380531488	30412684059829	165036184439032
										RAB3D	10454382996454	118334996235404	390246534092109							PLEKHM2	-111450065280543	8.07797e+09	2.57341e+08												LINC01181	145555916246032	186091474333031	7.64134e+09		LDHAL6B	-105337102457078	304270906823377	165531249055287
										CCDC112	101079199663125	125121413643262	417016508217686							CORIN	-140412894783369	8.13122e+09	2.59425e+08												TFEC	-124467803282772	186281266011752	7.66306e+09		PLXNA2	-10695806588329	311126683096404	170555232795163
										ARL4AP1	-104608381078375	125692939795781	419696052792209							SLC31A2	-198046769252304	8.13482e+09	2.59927e+08												AJ003147.3	-108480584598798	186606756754735	7.6937e+09		STAC3	-101772386002656	31371186519765	172697403027687
										FCGR1A	100764470955251	127780860069936	427612874949428							CD19	10767408991942	8.1637e+09	2.61238e+08												CCDC112	-106014081727924	187012432322112	7.71907e+09		NUDT16P1	-11086127232183	316164648262494	174339923909016
										AC119800.1	130599719366112	128140893952355	42988985604329							SGK1	-199200359483103	8.20016e+09	2.62795e+08												AC116353.5	-155982963018922	19065513001491	7.88185e+09		PRR11	-119313766964536	318563001413824	176104159783191
										BCL2A1	-141503341461939	128188376095896	430611305922274							NEBL	-193048317852946	8.20895e+09	2.63468e+08												TMEM132A	-120057470775651	200131235408804	8.36231e+09		ME1	-112028279513246	322475515299355	179012292061255
										AL391863.2	-1307921851644	132653778639546	448520209319344							RASSF4	-168226413442982	8.41657e+09	2.70933e+08												AC008534.1	-141536126330916	202865523684652	8.51407e+09		CCL19	145932699229385	323480642956662	179797380827992
										CCL2	-121102867823959	136173239296912	462211495048064							BX255923.2	164311132149031	8.49406e+09	2.73832e+08												LIMCH1	14725989653965	211564193947743	8.95737e+08		CCL3	14159065506171	323480642956662	179976973669168
										CSTB	-124860529204473	136352918790149	46341933983408							PDLIM1P4	-18595510135387	8.55081e+09	2.76069e+08												RPS3AP43	-16602046617759	211564193947743	8.94908e+09		SLC27A2	121703311943974	327971560993425	183124402902731
										CREB5	116652454104304	13642346030625	464257357354954							EBF1	13902633248658	8.57326e+09	2.77202e+08												ENSG00000289071.2	-11390522969141	214709971196545	9.13026e+09		ENSG00000291105.1	145354176724705	330107794469048	184469758961442
										ADAMTS14	-174163028756424	139609919828973	47699664737435							TNNT1	-199628934579946	8.92364e+09	2.88956e+07												KIT	105333616258507	215539586627257	9.18546e+09		CD209	-109604580769953	335396511376072	188200307284748
										AC026310.2	-147866919005513	139609919828973	477550048092789							TNIP3	155196740341805	9.1495e+09	2.96705e+08												ARHGAP6	-132766681592435	217621184443577	9.28423e+08		AC004540.1	-114037201771924	337905215679532	190701302678395
										FADS1	111011343409953	140141161474587	479981787973744							ENSG00000289691.1	-148053108832588	9.20619e+09	2.9942e+08												CYP7B1	148243216656583	218082708888572	9.33061e+09		CXCL2	137860095362	33939042747569	192313241550466
										GNG2	-100408353811485	140990298848474	483508370387697							PLEKHG1	113849117648738	9.29351e+09	3.02703e+08												MARVELD1	-161775477913904	218082708888572	9.32041e+09		AC109597.2	-12438843952644	33939042747569	192194079048403
										ENSG00000288050.1	-108077901952901	142182333124677	488843350303674							CCR1	-205009082515346	9.3033e+09	3.03465e+08												ARNT2	14312585610362	218082708888572	9.33416e+09		RCVRN	-104869586411544	33939042747569	192029724875265
										ENSG00000290418.1	101467446075306	142412090460217	490257821388723							AC004943.2	-140120489528161	9.39659e+09	3.07403e+08												SNX24	-116234125614192	220426289045126	9.45485e+09		RNA5SP494	-104563335728954	345854992100954	197106172988434
										ENSG00000287535.1	-127299105344238	143728407729865	49731050168339							DOK3	-154812808488619	9.51086e+09	3.11594e+08												GPX2	-110316671345291	224005777339033	9.63944e+09		AC100788.1	-116945763257008	348225776813931	19877921625385
										LSS	-102319181438097	144018751215929	498946688859292							CASZ1	135249822939058	9.57478e+09	3.14144e+08												SPI1	-133276830231711	22413540778224	9.65538e+09		PPIAP2	-105736450173958	353360135193541	204184432762154
										BAIAP2	141278563661578	144389879459031	501498857744826							ACSS2	-102095267135648	9.65158e+09	3.17123e+08												CEBPD	-140687535881087	22497585530375	9.72895e+09		ANKRD22	-100936021563878	354982116881374	206901987237076
										CCL18	-13736065737645	148688698459892	519037863325327							COL8A2	-178217539446437	100584569669446	3.3145e+08												AC002044.2	-189972904476552	22497585530375	9.73318e+09		ENSG00000291156.1	141514032461088	357360032381493	208618313333869
										SLC49A3	101862128209146	148921101330686	520502204800055							MYBPC3	-188827250893118	103869626563459	3.43765e+08												AL445231.1	-150426965346134	227474823410733	9.86232e+09		AL445231.1	-120907550727968	360375080445504	211044708539151
										ZNF503-AS2	110267050286216	149460268370199	523042117964386							HSD3B7	-229958714748444	103869626563459	3.44254e+08												NUDT16P1	-132988689369234	228140975554646	9.90175e+09		AC091185.2	-103654235173085	367510540660522	216752230128415
										HHEX	103286421713165	151800912907379	532564707827494							SELL	105071214120806	103947863227213	3.45008e+07												TSHZ3	-121754908470504	230815547826228	10028500806871		CCL4	128148797212676	371275448682067	219659151519781
										ENSG00000288658.2	-123579823310838	154401768730803	543043540420576							ARHGAP10	-147103586571518	105676200699367	3.51248e+08												ADGRG2	-117466270870934	236017200170246	102872299403994		ARHGEF10L	-100937460382001	37300975687897	220857637421752
										AC003092.1	-136180539973934	154486395302891	545291761894893							CREB5	-178764290697417	106366261391767	3.5476e+08												CHN2	-132191349310457	23859541373579	104216623979811		ENSG00000290059.1	-131738529440486	377029476076451	223760502557043
										FRRS1	126754928291452	158355629418702	560421843357858							AC018413.1	-160956935508069	106366261391767	3.54283e+08												CTSK	-115364494807877	239225030593895	104602208893841		LINC02158	-103890943545821	381627179758528	226665553958728
										MARC1	136726492719183	160653671413633	570985608712705							ENSG00000288957.2	-174671869608486	106490722189378	3.55983e+08												GLB1L	-114118626965152	239657377753353	104902027609164		AC092745.1	-114145244896585	38181603416978	226954203809723
										GPX3	-118498753561413	160653671413633	571927991390284							PTTG1IP	-105734852037297	107359882166931	3.594e+08												ENSG00000289581.1	-16321525165183	24129118563644	105840228874038		AL023807.1	-127095983978474	382171043944207	227695158606001
										MIR3142HG	-12225347506364	161019892632888	574087500375117							SMIM25	-198780579775956	10775767592326	3.61245e+08												KCNMA1-AS3	-159114385965326	243077329111722	106960766033908		AL109809.4	-109574012153434	385885829101121	230296648026356
										SPRED2	-138176793702864	161701648965908	578645553463055							ENSG00000286872.1	-174058424176136	108477102531495	3.64173e+08												FSD1L	102351397866528	244724525431414	107798693199047		RN7SL246P	-104666248402177	387424811297883	232078833113962
										AC027808.2	-120298451810738	161701648965908	578236622105106							TNFRSF13C	116054688539039	109422878485572	3.67869e+08												RBM47	-114653037934916	246251163358259	108584982594767		NHSL2	-110232825954198	390516224531147	234291684511869
										PLXNB2	100824232136351	161701648965908	577849663482936							CDC42EP1	-218301472641056	110832418813149	3.73664e+08												HSPH1	104986311135919	248261987990049	109701160396805		AC002044.3	-119512181627506	393545013840794	236654524153858
										NQO1	-121280759364669	162026995669815	580520350226894							WBP1L	-105532345486726	11258386631869	3.80105e+08												CXCL13	136469563378915	24869898988887	110009213461358		AC007728.3	-10832803676402	394860032113025	238905376489924
										GRK5-IT1	-114198940448168	167583144999287	602614917694027							AL731568.1	-257250525458397	113207915554708	3.82751e+08												RBMS1P1	-12704336548326	249491404945712	110475047810488		ADORA3	-12030564095436	402924739253633	245460968955992
										BATF3	-13404830086234	168875253317608	608019045624508							SLC30A1	-138706267530853	113864008949766	3.85511e+08												AATK	-142690371426983	250847239303826	111191357750113		FCGR1A	-109337254896722	403705534909298	24612322650583
										CES1	-139161941483189	171380547557071	618542256016618							CEBPA-AS1	-237608500960042	115309528640769	3.90954e+07												HCAR2	103292084843159	252500016686282	112080905675262		HAL	-104505249508965	411529010367686	252490243119251
										TRPA1	-137988498156296	174141765158627	630035329806898							ASGR2	-201321794309675	116104677246852	3.94203e+08												TIFAB	-140431296240385	25471171605618	113375263490687		AC121247.1	-103619767758473	411856927265585	252996466991432
										AZIN1-AS1	-13326061611505	175406119613369	637686590183233							PLCB3	-127212180714273	116282398477617	3.9536e+08												HAL	-12603001221526	256247965818063	114177508226768		SYT15	-117446006449409	423702763549944	264385824262734
										TNIP1	-116159518111288	175980790214044	640547541453566							MCOLN1	-140291389592639	117095383309984	3.98682e+08												LIPA	-124198679460548	257445444005411	115187053291998		CAVIN1	118884235613276	42927579993565	268761109349592
										AC012349.1	113271424831654	179204383760421	653066889904441							SLC12A9	-103392604592741	119145820299872	4.06231e+07												CCT8P1	-104575899590138	263032096754247	118051382458227		HFE	-100472694386817	436683310274523	274100270558263
										PTGR1	-138352479149903	18362566666065	672400261639446							ICAM5	-219841632982689	120448250211691	4.11245e+08												SLC44A1	-108662953494973	270353076622072	121722669831234		CREM	100653985469846	43908912261152	276828085621499
										SIGLEC15	-104968033417831	185225608861965	679071214351634							PTGER2	-172968011626188	122107946852505	4.18074e+08												MT1G	151313755653867	270353076622072	121836953874056		ENSG00000286276.1	-102663211091675	444436571494372	28143198657143
										FHL3	109671327561521	185489091323262	680850631222079							P2RY6	-203991791940063	122987507213531	4.21671e+08												ARHGEF10L	-120456517234699	270769678771707	1224336552973		HDAC2-AS2	-100853156975595	452533338966868	288023299171425
										ENSG00000291155.1	-128545892474005	188437918498551	692500880155181							S100A6	-120659014375413	126744492452607	4.3576e+08												HEXB	-108221983457486	276661861182103	12531944717285		AC104590.1	12742631398386	454108939694202	289865701741481
										TM6SF1	104402214428996	188944024075902	696846573906211							AL031985.1	-220303011402481	129638617990404	4.46327e+08												LMNA	-12521251265413	280318694720576	12736458373484		CCDC149	-106129222806951	475201549085995	308381314960359
										TTYH2	116770747044233	189238740815312	699115792810261							ASCL2	-227323072648852	131795304194527	4.5438e+08												TTYH2	-128062581401293	280318694720576	127348231333023		AC013286.1	-104439215312454	476486695499512	310096264045904
										PALD1	136057172797204	192290581655969	718492456322392							ENSG00000291105.1	195600724927217	137236456182222	4.73793e+08												JDP2	-134266765041736	282191035766986	12860659175699		TNFRSF18	118162027748628	482298976710779	316108134493129
										JAML	102266928999343	192290581655969	719294397053731							ATP6V0B	-128494642257974	142872413607046	4.9393e+08												AC012349.1	-150394698575815	288081053072568	131557236161635		POU5F1P3	-107775417128999	489971868408099	321816512598987
										TAX1BP3	141734898710449	192290581655969	717736037438355							NR1H3	-206038235253764	14553951601539	5.04537e+08												CLGN	172079539842906	288434096752814	132118414551439		FCGR2B	-120396061742552	494291118336049	326794048463102
										BX640514.2	-114944938744074	192290581655969	716424207642647							SEMA6B	-184394005432274	149437979174987	5.18763e+08												AC012668.3	-154783780462313	298509119190264	137561170248529		AP002358.1	-113477150284181	496073963227339	328575913706853
										CMPK2	-110547216566027	193381347198718	72606449509228							PROC	-19831531756439	151938793368022	5.28168e+07												RNF135	-102957584604487	298564246476608	137724574986667
										ACPP	112111927571773	195200982244247	736574982105391							IL19	17608027254606	155634248188934	5.43238e+08												AC092145.1	-116604524685516	299360461588789	13823022931694
										MTCO3P23	-132778535916439	195200982244247	737899603975533							AGAP3	-129031219487882	155634248188934	5.42678e+08												ENSG00000286288.2	-136084794430729	299541336970816	138452201049603
										EDN1	-118391474349985	196710084202971	745329617819441							ZDHHC14	123078161435231	155832400390537	5.44671e+08												MSR1	-118786603613641	30042843610095	139001092922141
										HTATSF1P2	108323973101993	200288411082874	760644494135723							AP000223.1	146169610384832	156643750338348	5.48253e+08												CCR5	-105816323722352	302890747718266	140280346297066
										ABHD5	107686449186497	20453719495914	78305912028825							UACA	-173016085302773	162525445491107	5.69613e+08												CD83	112573999510885	306619351334047	142290653450143
										CHDH	-120868826556194	212314824003632	817490748915443							CMSS1	101464800568764	164016726553119	5.76257e+08												APOL4	-144433997703767	306619351334047	142194914660213
										RNU1-100P	-135686130846776	213159938870661	821679543337768							CLGN	222354621591907	164016726553119	5.76402e+08												BLVRB	-11494783878182	314156287860438	146369095522681
										ENSG00000288771.2	121353814427912	214315573183451	827074088503431							HYAL2	-178799536861561	165243709535501	5.82287e+08												FBN2	-127582013677469	31497281169829	146895108390836
										PDP1	100942302846501	216699436495691	83817437613121							AHRR	-184377406696151	166653245246165	5.88048e+08												AC007388.1	-109058634834776	322254345854841	150588927043792
										ENSG00000289987.1	174456289435124	218529436916713	846210993279205							KCNMA1	-164956581465902	167813252751349	5.9294e+08												BAALC-AS1	122491380274946	32408568380179	151764773526987
										SERINC2	107700491472931	224085803690264	8749010229373							HLA-DRA	-192034781254636	168652590852519	5.97194e+08												PLEKHG3	-120773031494333	325561747789393	152886866537566
										SPINK1	-133981882683891	224085803690264	875993775917629							RPS6KA1	-106604084843146	168917206949286	6.00058e+08												NPM1P29	-101797237163181	35711231796975	170014184196368
										AC004593.2	140396636763681	226287287863057	888159990516319							BBC3	-129706872887955	168917206949286	5.99779e+08												GADD45B	111511792227824	357831720900694	171018257181104
										AC008814.1	136929596932378	230914741189733	908347686037762							CLEC4D	-195490497019892	170746502703967	6.0737e+08												ENSG00000289050.2	-123062035136544	363414682143754	174190443902506
										TAF4B	-102423741758044	234736836027322	925441457652776							NEU1	-130160664938018	170895066670214	6.08712e+08												CYB561A3	-112524896024402	364978969144482	175108929961623
										INSL6	102705209386743	235442921388655	92925768210231							ST18	-196994129519902	172078103828068	6.14426e+08												ENSG00000289557.1	-117480390330983	368803207058548	177114181711963
										AL645608.9	-12798686628153	240718556929317	951135463725453							RIN1	-169762024782946	172078103828068	6.14565e+08												IFNGR1	-108668101548463	373060925806761	179503778028583
										PNPLA1	-129971065623374	242015061830168	959001223205225							SPTSSA	-104023771005495	174114533768447	6.22817e+08												CD180	-116622771802273	374352197994358	180298123554482
										SNAPC1	-103853937652126	242015061830168	958094656320994							PPP1R9B	-10416327007797	174114533768447	6.23496e+08												SLC25A27	-131688800056381	374888334778666	180729620140582
										PRSS23	10279024975815	247984148772789	987872841312426							PLAC8	105506457007902	179549197770321	6.44667e+07												AC131391.1	-133232559306879	377825387519024	182669450124751
										SLC7A8	155219873151772	247984148772789	989631080924605							NRG1	-151384059656865	181465523492793	6.52412e+08												AC064805.1	-150599173884881	379912030786869	184029493073556
										PLK2	137863525598352	249572127149296	997062701543695							IL18	-196230347977303	181629482926461	6.53866e+07												IL36RN	105848283734943	382821606039679	185615837640686
										ST14	101561756360032	251534928327535	101017689812363							CCR7	126067744987856	184631225283121	6.65552e+08												WDFY3	-126390333829872	392148184406651	190862971194917
										PLAUR	-135067012336019	255017427627258	102664561049784							UAP1L1	-160562583094716	184851508175303	6.67226e+08												DDIT4	110963152916432	394575595207612	192226797942604
										LINC02320	-135763974285213	259748611150933	104910963851252							TYMP	-161581092909389	186494457797569	6.74044e+08												LINC02432	-140500552020768	394734520522861	192486673978099
										IGLON5	-145029802387619	259937563170785	105101273184872							TLR7	-173327323503314	186639752385677	6.76347e+08												LINC01547	-110093730633062	394843595528256	192722365092599
										FAAH	108531492993672	260372400168741	105391275426807							TSPAN4	-17005641400321	18908056238405	6.86092e+08												MTCO1P11	-13930226772746	39708652618756	194551290852236
										CDKN1C	137310006309527	261654543205093	106024995799459							RAP1GAP2	-11795534920143	190032053572659	6.9045e+08												ENSG00000286895.1	-153367147726571	39708652618756	194428039026788
										PSRC1	1156127273951	264080212050947	107471138351655							ENSG00000288954.1	-250776742857279	197113536985985	7.20872e+08												HOMER3	-106659025331619	39708652618756	194229926961467
										STON2	-112294858177698	265040123523477	107978018135031							VAT1	-132034057735904	203410894560223	7.44871e+08												AL645608.9	143556389937743	405428434630795	199575356081256
										MARVELD1	101150422806035	265101120987606	108119125781026							NID1	-192534561825781	214311883186474	7.86831e+08												AC093788.1	-112201808088694	413950537291281	204153096043354
										TUBA8	-119281870454238	266023506159793	108728635592215							TOX2	191633345696351	217642793524723	8.00096e+08												AC009951.2	-104145465149115	420467125262706	207949999552159
										MTHFD1P1	-113691777614747	275606052001186	113491243621065							SPR	-182426666055094	218162426445342	8.03046e+08												GOLGA5P1	-109857646409553	428655323028098	212594019694546
										MRC2	104007462582845	283237575811594	117006444947823							AC116667.1	-253855784539673	218916564443265	8.06864e+08												ITGB8	114709420794839	438134190442109	217700140848286
										PGBD5	114242457699121	289016490703493	11964722502482							GPR141	-179297618529155	219369034143101	8.09576e+08												AC007298.1	-145665600167277	43852682213739	218300618184409
										LGALS9	106161609427399	291721474793453	121150829552866							RGS19	-118068263275412	219432681872576	8.10856e+08												ENSG00000288738.1	-125673776393839	442737220946633	22141977030934
										USP18	-110327289899782	293248251707683	121913494987012							SOWAHC	-161755471580908	219935786442692	8.1386e+08												TNFSF13	-125397637689574	447460085095208	22419539276321
										ENSG00000287958.2	125035575680531	294149736392674	122417269585865							DMXL2	-178315109031047	219935786442692	8.1481e+08												ADORA3	-14941918213004	44970207703897	225664633440243
										DOK2	100922947111511	298220078603063	125288267027029							AC006272.1	-238239387941671	221549911625547	8.21845e+08												KLHDC8B	-129598198003484	44970207703897	225734437561508
										MIR3153	15365762302881	29845136143093	125647198602681							SH2D2A	100468914622606	2286601989677	8.49309e+08												DOCK5	-106071349346977	453223978473038	227988763221354
										HAPLN3	-10272330132129	307403424880067	130494459186907							APBB3	-127739180680631	23137684472811	8.61603e+08												TMEM150B	-125415876386809	458860406465156	231604143221609
										AC092171.3	10196548274393	318632802733838	135401125224352							ME1	-188164687916769	233017029717537	8.68821e+08												BASP1	10111466383335	461451042251798	233338313022171
										TOX2	-123096587969152	323124760056141	137451658665288							AATK	-169656101493982	239560681642221	8.96641e+08												CCL4	150985291267084	46379640131929	235167391840657
										CNGA1	139921759658406	323146750937917	137602725589053							HTR7P1	-152267091953209	2405023263409	9.02456e+06												HTR7P1	-113532143975556	470019834266648	238540225571888
										CXCL3	-121605052337956	323813921981533	138028826104482							TTYH2	-140500151821848	240752813136351	9.04543e+08												PTX3	14160652556617	471062024058324	239504611261454
										C1orf162	103520265874148	324563367811048	138490618287133							ABHD6	-109309334629184	248531854962282	9.36137e+08												FBP1	-140449151567565	471130348400154	239757112821155
										HFE	105651326579417	329384431816919	141125549219458							GBP4	106713114259028	249601633404227	9.41355e+08												AL035405.1	-169239029174782	472044894671064	24081905466549
										TRNP1	150234941341339	331550546489807	142199024017467							ENSG00000287421.1	-210235644227841	252407360737621	9.53138e+08												HDAC2-AS2	-119809189513102	491445602855575	253502793060699
										AC108676.1	-132795979651029	334758469552995	144162091435794							CLEC4A	-200768606908083	257869730256356	9.74993e+08												SUCNR1	112682919623351	491583850047592	253801322164622
										ENSG00000288046.1	1444213479006	336529436150377	145241241174086							CD300E	-198784190580975	271679880829358	1.0298e+09												LAMB3	120524594322819	511758831450752	264927151016798
										RCC2P6	12973861983212	336529436150377	145279403202013							TST	-15219427581542	274309005242046	1.04237e+09												AC093849.1	-12400101599029	519171679144886	269004600102342
										ENSG00000289690.1	126636257315651	341854967073187	147817829905785							C1QB	-25897658267201	27572784982014	1.05302e+09												KCNJ10	-12697165967486	526209173466726	273593117303758
										MPO	110548088545865	353320511620403	153459030681392							COLEC12	-18456377701277	27572784982014	1.05301e+09												SEMA4A	-133787470825218	528337708452245	275219134469924
										MIR920	-135331205675621	358725122885981	156842936244057							S1PR2	-170886832849305	27572784982014	1.05176e+09												CD1D	-125717939928401	528827795625384	275963291546595
										CXCL13	-118839144680845	366647001485693	160628143000573							AC010200.1	-193614853960601	283922187263345	1.08837e+09												COLEC12	-131802271655744	532334374212063	278285267961101
										AC091182.1	-110141310743284	366796835422592	160854639925708							DDAH2	-131543286794254	290535030444851	1.1151e+09												GPR79	-128784955650212	533801001067716	279792158636834
										YPEL4	110094966141102	370596431553613	162683431120978							AC007336.1	-183645142172112	291848172101544	1.12153e+09												OGFOD1P1	-1274604890368	535160944826481	280752332968827
										AC013286.1	106512039075925	375390433910357	16577562906097							CLEC6A	-225253836689886	29289193648382	1.12694e+09												LMO2	-126233070037713	54975573749163	290695892623261
										M1AP	102680983803664	378551339087089	167916588537486							CD33	-203274636601656	29446479499615	1.13579e+09												RAB3C	-160254129390338	562050533141019	299275347436309
										RF00275	-132516209675664	378551339087089	168394171684283							AC066613.1	-179116870323875	297394037631273	1.14851e+08												CYP27B1	100054238953505	568201819187089	303414096356345
										ENSG00000289445.2	-150649368189476	378551339087089	16849958741104							SOGA1	-112601544955541	29792838707375	1.15199e+09												ENSG00000288886.2	-11369441852377	568768089084196	304166710917687
										SNAI1	12963955111671	38644328555153	172351366664871							C1QC	-253753236023738	299472014037394	1.15938e+09												RNY3P2	-133482610491103	571846782159735	306870401704392
										CSF3R	106152472108252	391467273040391	174892729144335							STAC	-218606879792992	302546753827976	1.17273e+09												ENSG00000290116.1	169163887277479	578741904752138	311105539739652
										AC063977.6	102036050789924	395253356740147	17749394259611							SEMA7A	123641814120397	305332353538791	1.18643e+09												GLUL	-144443250089491	582679297715666	314030072168462
										AC053503.5	160661553771686	397815274518378	178993321780404							DCBLD2	-120476555802017	308335152158213	1.20251e+09												HYMAI	-161478222197576	586055354487968	316662218348248
										HMSD	-138609998267829	398673189721446	179554166488587							TLR1	-144088176064926	308335152158213	1.20189e+09												CDH1	123002194856734	587301386931492	317606943706885
										VNN2	101721654962719	399512846152263	180497499881656							TNS1	-171696213862444	31830999014313	1.24292e+09												LAIR2	119134874098043	593571363225707	321820757598222
										PRR11	110243246562129	399512846152263	180808339792631							RGS1	130203187640733	324368926764524	1.26987e+09												ADGRD1	-111324704763272	59400706157749	322606100001641
										ENSG00000288838.1	124521157259166	402294577904789	182243695555693							FAM46A	-116051230520892	324368926764524	1.27122e+09												MTCO2P11	-120473218838786	618464485927608	337890003404868
										RAB32	100558177372801	403004987456958	183095718548177							PYCARD	-122191800874745	329750575894858	1.29545e+09												DPYD-IT1	-115624204605794	620682968520307	339388930787854
										AC092964.1	-130060805873567	403100130119155	183319534393726							M1AP	-149765534882284	33397346202771	1.31522e+09												SOCS3	10127609069426	6237450245582	342216475225599
										GNG12-AS1	121610023049301	404923487550876	185387940623214							AL391094.1	-218737783279861	344984077277757	1.36351e+09												TCN2	-139460622069039	637210323332678	351076822469403
										SLC45A4	100495022315366	405635542462312	1858918308438							TSHZ2	111000723114236	345992327601816	1.36914e+09												TCF3P1	-122696429827793	637877293482224	351739131557334
										FES	105104630394267	405817887300865	186153361450995							MPP1	-1757772202025	359124041869196	1.42453e+09												CXCL8	108565664829782	640624850019478	354438615887827
										MSC-AS1	-124987205920772	407010347192124	187235826077506							IL15RA	102683737267283	363651198736852	1.44431e+08												CCL3L1	108211482140934	64340009936927	356568855624569
										IL36RN	-107271576834761	409528426840956	188573805281324							BORCS7	-106490217068097	363651198736852	1.44595e+09												TMIGD3	-140260400471931	650384781455527	361040962573648
										ENSG00000289268.1	103532196292806	429559107981767	200622922422744							DPYD-AS1	-137697988675814	363701867865514	1.44866e+09												RF00443	-152331039346306	671630280277356	374761173513282
										SDK1	-117832042608588	431973032283024	202129204686219							ZBTB7B	-107349424078636	363701867865514	1.44961e+09												PRSS36	-123408360114349	671630280277356	374677843157461
										IL20	-102106620619355	434872905736101	204523428061785							MMP10	127702069829328	366536710656817	1.46266e+09												AC007728.3	-127085243682558	67960464197569	380088567964218
										AL035634.1	-111396876768425	434872905736101	205011785145072							CMKLR1	-224067539724277	367104033290016	1.46842e+09												ENSG00000288558.3	-143884234333013	683954787614284	382837646314259
										AL031123.1	127521718527447	434961288283586	20600718824114							PQLC2	-121455882789847	372626904391786	1.49228e+09												MT-TN	10572246368865	684355291318615	383378143322469
										TIGD3	132411885734635	437649897573861	208048278283588							KRT8P46	-119981870673904	377420028604157	1.51427e+09												ENSG00000286076.2	120807917978357	687011540844229	385183729625167
										AL049836.1	-102937005318843	444546560852202	212106590451781							AC092117.2	-140928045218585	377420028604157	1.51507e+09												RASSF8	110838443312526	688101354897183	386112800945311
										PPFIBP1	-10910168588346	44799366096734	214537156416408							CYP7B1	163416462662742	378269283957962	1.52028e+08												TK2	-105552502084859	692940687154557	389148571709169
										RPS2P44	-105283133281017	452280579373073	217298583424025							HSPBAP1	-107753022248065	379746773448155	1.52984e+09												PC	-111046372731753	693232935586338	389633117482314
										ENSG00000290116.1	-101240774632503	459515437652694	22186839313056							CD1D	-223267478670975	380576987623999	1.53499e+09												RPL17P50	-128999807954277	695272437754081	391100788882236
										AC012668.3	128923233446255	462636097708262	223852604784444							ZNF219	-118063313406989	381372109159541	1.54002e+09												LHFPL2	-13139586667073	70245211418644	398469884289023
										CD180	105578810869525	462636097708262	223980342412008							AL358333.2	13406497179926	386050943974997	1.56443e+09												AC004069.1	-157318282014102	703669715397807	399727330817613
										GEM	-111907177657193	462636097708262	224001906586503							ADIRF-AS1	-135597897261012	393154361699764	1.59696e+08												AC002480.2	105868862343909	721109985695337	411634311224286
										MAFA	162760314574421	463164835007835	224849130532681							SLC38A1	10079246189692	394324228929785	1.60359e+09												AC079753.1	11434729291461	727438400338908	416591716209802
										NRXN2	-135938836811951	466541492118537	226897563811541							MSANTD3	114853801991996	401256355935199	1.63751e+09												AC016397.2	-154394230543455	731626166994757	420004483201982
										AL137077.2	116483107635159	475033900914236	232674559950669							LILRB2	-183581507071995	403513854474885	1.65056e+09												MT1M	112283357781833	740669747955888	426907869517445
										MTND3P12	-11096822466385	475220110619064	232993941004304							PDE4D	108184558749642	420293480191459	1.7246e+08												ENSG00000288803.1	-126746102137604	751969535222205	434811134071171
										PDGFA	-116388193546966	482102821084441	237002702467069							SDC2	-162011746936256	420293480191459	1.72721e+09												AP001972.3	-137222968244179	753108410846011	43581776305949
										LINC01215	-100026011427191	48225681664295	237289895309122							OLR1	-189381041321428	43186639745219	1.77888e+09												AC004593.2	-123389313215092	754808214349163	437150308564595
										AC068282.1	112710479706161	484733739277874	239146365253523							DISC1	-121850178516674	436622594427346	1.80055e+09												AL353801.1	-153670464106019	756252087528263	438336084012222
										NPR3	101423472072803	484733739277874	238969340090396							CLCN5	-128482917096923	437270569753826	1.8053e+08												ENSG00000289082.1	-144143973900071	757917478746438	439651692085408
										LRP12	-108797911309264	489358118886225	242286241381637							LINC02345	-260009176138191	439395682351984	1.81617e+08												AC103706.3	-16143965857656	781506189504326	456947228898993
																				CLIP2	-112067645519683	445060462507149	1.84806e+09												EIF4BP5	-100687700083951	781802113402959	457481615700553
																				PLXND1	-118811327975725	445380713439205	1.85151e+09												SLC46A1	-104643288599309	782989886230314	458967532815631
																				CD84	-150261868070419	447556535637763	1.86482e+09												OR52K1	-121960682608705	785156500417187	460896119958321
																				AL589863.1	-175334228082421	451129573574418	1.88185e+09												AC005082.1	-138704073902783	811788427480168	477655034981398
																				ELOVL7	137236707630411	457754658758881	1.91167e+09												ETS2	10299148320097	814442788928807	479593303949757
																				AC098679.2	-175656075975396	459740176487367	1.92215e+09												RPL18P10	-104911490179616	821175657706618	484317143163228
																				GRB2	-1110503636701	460676365692038	1.92826e+08												AL033543.1	-124978677593285	822282022468285	485681043059958
																				SPIRE1	-152422639881337	470254656247833	1.97059e+09												HYAL2	-102463302403963	826266344618424	488465289931576
																				MIR320A	-212162465829715	470641231984366	1.97494e+09												RCC2P6	-14549704952524	836875429414558	495897527390554
																				AC018797.3	-122632893648993	471107327490841	1.98089e+09												OR2B11	-110577619466136	856986179134082	513359874350714
																				SPINT1	-193311929766634	481466176359104	2.02674e+09												KLF5	103339289297376	857524079362174	514259540401162
																				MEGF9	-120892292351704	491702342498563	2.07217e+09												GALR2	124307572641231	86197795829328	517943769716322
																				SLC15A3	-16815951362618	493985663179542	2.08415e+08												TP53I3	-116345313179255	864417085292473	519808933656347
																				ANO8	-111470118801898	497929027796028	2.10316e+09												LINC02376	125749322526176	864434457818271	520218934171199
																				TMEM176B	-142933258525293	508445547784099	2.15e+09												AC007601.1	-108117519064056	86486231577014	521275923163514
																				PTX3	165364812102675	510700741639996	2.1644e+09												ARL11	-102182790461347	865890203071216	522295685235931
																				TXN	10872456974598	52034507375504	2.21023e+09												AC100788.1	-144647869614929	874078914232518	530063108607841
																				WNT5A	126549734515748	529212018667904	2.25293e+09												AC079630.1	-109187643826307	881840071042071	535992462870498
																				CCR5	-188098213991526	529669312668404	2.2574e+09												ENSG00000286276.1	-119127172225849	892355767976232	544446320188873
																				SLC25A27	-147974714489286	530151824356924	2.26198e+09												PACERR	138748655745548	892957688300614	545639040412947
																				GRK5	108846375892841	544022475865206	2.32634e+09												FCGR1A	-132157912818085	913299264805651	561023675954107
																				STARD13	-177926987020123	544022475865206	2.32454e+09												C4orf19	-122125296356558	915987960582352	563522059410728
																				HDAC2-AS2	-165793795000201	560533711559657	2.40229e+09												ACP2	-103967423873766	945578340783976	58522274014779
																				ILDR2	161221291269074	561142436539207	2.41013e+09												SLC1A5	-101327145969303	949592346460855	588145941417862
																				ENSG00000287274.1	-185248344233333	561142436539207	2.41024e+09												RPL21P8	-118284730153984	954307908985394	591507698613087
																				MARVELD1	-200125305388149	565216609493124	2.43312e+09												MAS1	101614661945802	959091022272747	595359021452415
																				C2CD4A	204954462528098	566271384588028	2.44036e+09												AC109597.2	-153099856550193	963489168577658	600315876701032
																				FAT2	-142548762216802	566866636096416	2.44562e+09												RPGRIP1	-124132863264243	980574615452099	613227388355299
																				CDC42BPB	-107746234335903	572476647273067	2.47528e+09												IL15RA	100697530890949	98373657473117	615977762079271
																				P2RX1	-135419594711816	572748015120603	2.47918e+09												RCVRN	-131598856691491	986235121196465	618134885298085
																				LATS2	-104210458475897	582245117648935	2.52861e+09												IQCD	-120578178813502	988706543841415	62129535608524
																				CREBL2	-117936582353572	591821618045506	2.58147e+09												FRRS1	-108531834985766	101209734108772	638086791422992
																				ENSG00000291156.1	141176455546962	593695808057119	2.5953e+09												AC020633.1	-133999048285272	102306978954006	645950234579027
																				LEPROT	-109164208711123	593695808057119	2.59492e+09												RBP7	-129667739919925	102394429276363	646975663604289
																				NOD2	-140566571563658	600433840613133	2.62761e+09												AC103706.2	-130393068134978	102627271211012	649395582564714
																				TRIQK	-130790964431233	604113509126225	2.64659e+09												KREMEN1	109017250270238	103433553416207	654975586689175
																				RIN2	-136745144137771	604744720225696	2.65224e+09												CD300LB	-124494689630154	104480609543343	664020513621891
																				AC092171.1	-196848256260637	61024977766727	2.68219e+09												ENSG00000286771.1	-11607323278352	10553334535371	674179430153086
																				AC011337.1	-170631739589667	622178726236542	2.73759e+09												ENSG00000286511.1	102923125492233	10553334535371	673775094013901
																				AC009974.1	-202563003953114	622866676718922	2.74655e+09												CCNJP2	-131682340712302	1069579203214	685203039359649
																				HRH2	-139645447271754	622866676718922	2.74559e+09												OPHN1	-102540879807902	107131158775754	686808029683248
																				CCL17	182910552942153	639902075442259	2.82776e+09												NLN	-127980446473483	10713694268028	687812507000463
																				EMILIN2	-119199439519513	657835632234281	2.91272e+09												AC104590.1	148479213456926	10713694268028	687835513671867
																				SLAMF1	138823295691641	678666514444157	3.00875e+09												CKB	138845773908684	107953360390302	694842233497983
																				PIK3C2B	114528062465032	681135271560861	3.02294e+09												PRRG1	-134895743479993	108464255324493	698863748196642
																				CAMP	-127327852376556	687339802018847	3.05375e+09												ACPP	-109653251126493	109322386305268	705403518752735
																				CLCN7	-131642779417445	696920221530067	3.10295e+09												TLR7	-107459662596166	109747916720652	708656527195518
																				OLIG1	-160391815758799	705784943033889	3.14578e+09												UNC13B	-11095074641013	110345366347606	713766981233972
																				ENSG00000289900.1	-210872237156045	70608122363028	3.15047e+09												HLA-DRA	-113763050753268	110526165120284	715725247670522
																				ENSG00000286071.3	-14167433906486	714393021838343	3.19096e+08												MS4A7	-137637309686137	110907867350932	719063963468418
																				VWF	-190139722379906	723062655450022	3.23312e+09												AL109809.1	-145198286062324	112507947674033	733238762285126
																				AL133371.2	-18181387311624	723958785135764	3.24402e+09												LINC01010	-144393220178232	112941175778537	736584233988978
																				SIRPA	-156594302260481	723958785135764	3.24276e+09												AC084290.1	-15903508859994	115147879906696	752572693265855
																				CNTLN	-16996906944772	726849059503061	3.26736e+09												PTGS1	-12102834481964	115858374970115	758822821043001
																				PIM2	116742155680955	73573074584635	3.31429e+08												PYCR1	12062855268906	118662077367282	779928236728796
																				AC026310.2	174907836318913	739404269606598	3.33436e+09												CTSD	-10812862979374	118811361849712	781458599085465
																				BMP1	-136941089443005	752925829228687	3.40536e+09												ABHD5	-11104988041343	119940800679213	790550412611773
																				NAB2	-117322142247772	752925829228687	3.40968e+09												FCGR1CP	-137704827566364	120500589987861	798216577493007
																				STAC3	-136343841708893	752925829228687	3.40208e+09												PMAIP1	100509645947513	120500589987861	798695844892965
																				MGAT5B	173427649008611	752925829228687	3.40649e+09												AF213884.1	-120815105392629	121383338924441	807372585730381
																				PRSS36	-180195604258038	758765462082732	3.43974e+09												AL023807.1	-154399087354902	12154933001703	810141594104724
																				RCN3	-191443597312157	765285596616635	3.47294e+09												DUSP2	10819892750832	1229949533741	823187855260904
																				DLG4	-116661921635136	770249855521285	3.49914e+09												AL354890.1	-167265947683765	124589805342518	83674133192826
																				AC080013.1	-122289185067704	771221756552493	3.50722e+09												LINC01093	146803120321311	124589805342518	835784063474851
																				AL022329.2	-156189267319394	776753958942627	3.53608e+09												LINC01220	-156997571390474	125376529226767	842604453412155
																				SERPING1	-251279482614833	783320295206331	3.57343e+09												ENSG00000289053.2	-128648281993655	126458338087655	851628373439861
																				SLCO4A1	14252404423255	786910411451686	3.59356e+09												AL139041.1	-124521553341481	126528981413635	852688952628052
																				CERS3	134365812773855	798163864966916	3.65635e+09												AC132068.1	-141038919408547	126691824851455	85437195497237
																				ALDH1A1	-177952273473336	808019779726212	3.7092e+09												GLT1D1	-12120109752457	12797433495677	864203851961362
																				PCSK5	-112476912323227	808019779726212	3.70901e+09												AC004130.1	122566768195339	128275951457379	868050361445662
																				SERPINB9P1	11097886390021	813664660480963	3.74286e+09												MS4A2	-115871139471996	130139384794406	885591098775653
																				UGGT2	-155945790211366	813664660480963	3.74275e+09												STAC3	-113186683076492	130700638383667	891072066632353
																				FKBP15	-110357847142931	822107188451196	3.78561e+09												IL1RL2	-123042776215329	130716192783518	89178229973872
																				AC067945.3	111541105014355	82480373271372	3.80195e+07												AC005102.1	-146619961385617	131061119486651	895347051542734
																				KCNMB1	-189084108255986	836647278398174	3.8685e+09												AP001434.1	-148841262361262	132317807889151	906378513019282
																				BTF3P7	-172800965037086	836647278398174	3.86829e+09												LY96	-105141398042591	135439446587772	934021975081839
																				ATF5	-163954735341107	843184395764517	3.90675e+09												FOS	-114232784822952	142767769495828	996437864287959
																				FEZ1	158829383843895	846648841043157	3.92684e+09												XCR1	-109667112126987	143443603659768	100314385180138
																				AP1S2	-125995385925079	860620989099957	3.99574e+09												CCDC149	-12681497661751	143839777211723	100724410665939
																				AC107068.1	-124778420571803	863772691291248	4.0186e+09												SYT15	-140868604618494	144580575111948	101443639020077
																				CYB561A3	-144983688938057	864393652264424	4.0256e+09												CABYR	-115320568192132	144929063673718	101755141077133
																				KLF4	-156684328004293	86586215398485	4.03657e+09												SYT4	105732899869036	145475234271685	10227309051409
																				LINC02035	-112653502928462	873932239125105	4.08145e+09												SLPI	114110658674796	146944383079723	103471475322288
																				HTATSF1P2	-169107840184885	873932239125105	4.08667e+09												AC025048.6	-153483415420812	151399918066503	107562036871737
																				ABTB2	119850268838367	873932239125105	4.08359e+09												COL23A1	-125025296634086	153143734161131	109009175229093
																				CARD6	-124476767693416	878338353173158	4.11146e+09												LINC01050	117718043014742	154792441182275	110397382363878
																				CKB	137662735749017	882221161218483	4.13384e+09												AC004884.2	-106209764995401	15504356548034	110648146568822
																				AKR1A1	-131808549369652	901569620581185	4.23308e+09												AC083865.1	-124898055623502	157204501094499	11245213905264
																				RPGRIP1	-18300884849734	914342423659435	4.29741e+09												RF00019	-110199097775711	158935288621946	114453977200366
																				COL7A1	-155203674817871	914443071137198	4.30224e+09												AC002044.3	-143852132505202	158935288621946	114441638196556
																				NEO1	100790626533483	915766361564105	4.31282e+09												ZEB2-AS1	-11386330908472	159827906356828	11568777506577
																				HK3	-172514553762974	919756031129637	4.33599e+09												CD300LF	-130498402614308	160752223807136	116617926656455
																				LINC01010	-189585627312492	930797635778314	4.39691e+09												CYP27A1	-12938454526516	165772836223064	121063591972471
																				LIMK2	102766116529784	930797635778314	4.39351e+09												GPC5	148284188517542	166438628484359	121703679344699
																				FLT1	108121090446193	941551155221956	4.46116e+09												GNG11	109787064899176	169629787235142	124585963446564
																				CLDN23	-195043681473016	943280551420012	4.47384e+09												FHAD1	-113733279432264	170034231074479	125118787090627
																				ITGB5	-146360333934376	944506375489961	4.48416e+09												ALDH1A1	-10124451205913	170043312044678	125204065674681
																				CTNNA1	-112780098956293	945466224608441	4.49322e+09												PCOLCE2	-110928881561744	171435416487912	126387561496751
																				SMAD6	-164355795598985	973917440923727	4.64698e+09												CRYBG2	-103959454195733	174625669165167	129385231186393
																				RPS6KA2	-106721795847387	993156327420603	4.75769e+09												LINC02202	117676990303266	175238830318419	12992053793887
																				VCAM1	146628443649273	994037559479277	4.76665e+09												TNFRSF4	104565175312104	17615251596579	130842196975745
																				KCNC3	-170981856411839	995917083998479	4.7804e+08												LRRC32	100033053098185	177900637663218	132716260313581
																				LINC02376	161508517707331	99817625963848	4.796e+08												PTTG3P	-116883069720638	18005463484312	134739289951935
																				S100A10	-13259548882551	999325022173587	4.80628e+09												NAIP	-124009248161841	181708571998241	136312924591239
																				AC064805.2	-200768138171175	100475007886221	4.83715e+09												RPL21P136	-10822586606715	181728877955511	136412155211347
																				AC005232.1	-186789739574681	101756865063508	4.90371e+09												AC243772.2	-128733292242165	182708389142597	137738563758528
																				NT5DC2	-136946997048646	102731348833352	4.97024e+08												AC004540.1	-134834594796822	182994563776166	138038885178046
																				ANG	-22445756509693	102731348833352	4.9606e+09												AC136601.2	-128416340240268	183176194322452	138260561741883
																				IL17RA	-102461213465361	102731348833352	4.96695e+09												AC098869.2	-135769948875861	18455913144828	139901537127423
																				IFNGR2	-140322120598746	103509750252151	5.01283e+09												RN7SL629P	-103339645503313	18567983613542	141094361269531
																				CTSA	-107555085105619	105443107496444	5.11148e+09												AP003072.4	-111277762572246	186066573118473	14147423747626
																				TK2	-126816006871068	105452877376463	5.11698e+09												ROGDI	-116029081354398	188850278407094	144463698065052
																				ADORA3	-180135809545233	105705362426319	5.13426e+08												CD163	-117991877544444	190909120238866	146391601791671
																				CSTA	-120811988139799	105892848866415	5.14841e+09												RASAL2	-110782679750353	193582011419593	149425449073594
																				C4orf33	-114407584362151	105942813631262	5.16122e+09												AC008814.1	-135436494341164	197459448598821	153057312364327
																				TBC1D12	-108276324772995	105942813631262	5.16961e+09												AC008114.1	-115587269721733	203825995048759	158840132956879
																				ENSG00000287599.1	-198540855888078	105942813631262	5.16981e+09												IL18BP	-10054572934682	206519914649528	161321310726925
																				BCL2L2	-117169099392809	106144180781336	5.19096e+09												AP002358.1	-134086768869493	207117448407593	161883801829091
																				AL139041.1	-188903690836893	106642965159248	5.23058e+09												CCL18	107652013101619	208990473086901	163830756808589
																				ICOS	110413027479745	10805983132913	5.30522e+09												AL513475.1	-106516321874034	209222525524283	164109371765522
																				MAMLD1	130255816109646	108517242417284	5.33285e+09												AC026310.2	101161633522283	21088935938817	165806702250648
																				MVB12B	113960835116994	110649968261379	5.44292e+09												ENSG00000286872.1	-128370971903633	212896645023853	168073709129069
																				TWF2	-107136535767665	110999531654765	5.46541e+09												PTGER2	-106069426749771	214133309743342	169445909997967
																				C2CD4B	213082038194061	113268406604244	5.5933e+09												AL354740.1	-100758954740537	214156803013548	169604626980829
																				SLC29A1	-158221662055272	113745168064157	5.62768e+09												RPL7L1P9	-125578661184028	214725935479737	170494468097023
																				ATP6V1F	-147077338423804	115164611280852	5.70887e+09												CLDN18	-115368456646424	214725935479737	170586669820735
																				CCL3L1	113538674025613	115554084537119	5.73919e+09												ADGRA2	105235305859998	215326226337401	171484672049615
																				ENSG00000289251.2	144301718128651	116027619365966	5.76823e+09												CAPNS2	-130483873311615	217112349146324	173208187948488
																				ACTA2	100550963566579	116372873013594	5.79094e+08												H1F0	-115691903616801	218780264290433	175651175905931
																				CYB5R1	-113777303219012	116570873568768	5.80634e+09												OR5AN1	-102025905867953	218912161698587	175951137022755
																				FUT4	-120602946373035	117749460647316	5.87069e+09												SGMS2	-117630363760381	22006735380814	177105742183988
																				POU2AF1	109036786190709	117749460647316	5.87626e+09												ARHGAP22-IT1	-136215188854393	22174533624096	178954174752353
																				SPATA20P1	-206134230668009	118645063113609	5.93225e+09												TOX2	119433575153592	226059488352367	183376196930161
																				ENSG00000288612.1	-144055139829467	121963072445891	6.11558e+09												EEF1B2P1	-109759897009348	229279064943368	186411775010577
																				SERPINB9	109438405314595	122736573157977	6.16348e+09												ZNF703	-10482499169926	230929005252075	188286926399196
																				AHNAK2	-196741958731792	122736573157977	6.16605e+09												AC092608.2	-13100103704542	231690412692025	189229008193579
																				AL117336.2	129997469566555	122984389748522	6.18436e+09												RPS23P6	-113751737593821	231743332579271	18937934458061
																				GSN-AS1	-165640032015398	12400221638452	6.24144e+09												AL031123.2	-12620192440288	233111158268436	190928112988985
																				FRY	-116643100496844	126091233417449	6.38067e+09												AL117336.2	103571393187372	236202609804506	19422437848034
																				CIITA	-121358518928449	126091233417449	6.38262e+09												SLC25A19	-102034322593137	238867208332274	197077867748144
																				SERPINF1	-135421851229736	127871747997841	6.47884e+09												ENSG00000290111.1	-105684741802799	239364471370675	197692503747465
																				NLN	-177908904797309	127999663870296	6.49751e+08												RAMP1	114262038964903	243683205394329	201839752284094
																				BAALC-AS1	138410114256714	127999663870296	6.49146e+08												SNTA1	100216253348501	245526914727919	204047789545089
																				SERPINE1	-20000492117574	128769277022967	6.54271e+09												P2RY6	-118442978710221	248334335690672	207413979474483
																				CEBPB-AS1	124728103628434	129287645048072	6.5752e+09												TSPAN4	-103198856493761	254348506736938	213730337530739
																				C1orf54	-212105297130403	129662886198886	6.60046e+09												ENTHD1	106935570563276	255315942359654	215015320998054
																				IL7	105096111193571	129922787538905	6.61988e+09												ENSG00000287771.1	-144417201661325	255722944060054	215476277800544
																				NUDT16P1	-147623696083347	130095419613892	6.64726e+08												ENSG00000289927.1	-128486030139261	25743903326261	217250375888735
																				HK2	-141561396355647	131636018721777	6.73224e+09												MIR4451	-110647474124773	258613292871325	218748475134978
																				AC003092.1	193597052651383	135060982477993	6.92027e+09												AC004593.1	-120108756977503	261102535912921	222060857906067
																				ZEB2-AS1	-145776727756407	136818273680473	7.02102e+09												ANG	-104918328541685	263024675708407	225276045337498
																				AC002480.2	145877608574996	136818273680473	7.02334e+09												PROC	-105850281420692	272026935545702	235123813020782
																				SGSH	-11393402405537	138706924319933	7.1335e+09												AC018634.1	-109712940207011	272158217094359	235625110113133
																				CD163	-161240461893183	139908349140543	7.20195e+09												LINC00654	-106207803817622	272158217094359	236001567102574
																				GPC4	-19528107470643	141290301446504	7.27981e+09												RPL18AP7	-109659715052899	272214041763874	236292105584726
																				CLEC12A	-183676464030561	144098229159494	7.44508e+09												METTL7A	-100078753601878	274493131863814	239264416366027
																				BAIAP2	-128166777671139	144710143281747	7.49047e+09												MYO7A	-113947615274011	274746245797153	239760070286584
																				ZEB2	-114305944650221	146571604171396	7.60078e+09												AC012065.2	-103972453594236	275040664359827	240256450426873
																				YPEL4	-159176218457949	148611503731662	7.71908e+09												AC087672.2	-131855436096972	275040664359827	24039838054284
																				SLC35E3	-12410540333197	149005381962288	7.74828e+09												AL031985.1	-123915247528515	276049811690973	24140801650997
																				GABARAP	-137701324144561	149507430631856	7.78151e+09												PLBD1	-11314686414761	277152675788291	242884896369124
																				ZBED8	-115003180803458	149884252427925	7.80826e+09												HLA-DMB	-10201082221346	277990854350759	243747931917444
																				LINC00239	139817238217748	15143583641083	7.8963e+09												ADAM9	-103492930240314	278338294754637	244438530175091
																				MTND5P5	137858212082748	154412480482253	8.05886e+09												LINC00968	-120217327372173	280823516840575	247140270887199
																				CLEC11A	-20425403308407	157701896467364	8.24556e+09												CD33	-101323395337105	28562845650693	251764948721385
																				NRARP	-180429013437265	157720773393268	8.25405e+09												C1orf115	105511954719134	297190328797356	263993146685724
																				CD300C	-209162072337849	160154311633711	8.38904e+08												RCAN2	136362215576583	299238154996254	266391459983422
																				ATG7	-12163670359202	160721007377018	8.43403e+08												ZNF503-AS2	-12036504109752	299410400231795	266957551211986
																				AC087284.1	-126706270898259	161405484299256	8.47814e+09												APBA1	-100485535000714	299455541463672	267136212167731
																				PDE4DIP	-135251080617981	162105150091249	8.54065e+09												KCTD9P1	-100656745639328	299802412045186	26769496297068
																				CCL3	101725119291146	162105150091249	8.54835e+09												ACAN	105638105597435	309603056983493	278764388723756
																				TMIGD3	-172718591696258	163623515488514	8.66585e+09												KCNJ15	-129831940359805	31045290958274	279816581320242
																				IRAK1	-108273544785032	163623515488514	8.67205e+09												AC092608.3	-115912678119691	310985478252456	281159045741531
																				ENSG00000289310.1	-204528206182311	166113632428355	8.82775e+09												AC092171.1	-127364233869301	310985478252456	28108931769424
																				LAMC2	195694308807447	170169760277123	9.08382e+09												ILDR2	106166319957302	33166575991269	305987916240226
																				PIP4P2	-103415437615158	173081405794473	9.25068e+09												SFRP4	-11015847583211	334210731244798	309726145664812
																				PMP22	-171533015568084	173485863758332	9.28562e+09												ITPRIPL1	100058129931409	335772240128527	311539216789476
																				RBM47	-160579542589014	177170852863748	9.4913e+09												GPC4	-128061587832743	338413046029947	315358245379042
																				AL353608.3	13684669199406	178055424346883	9.54716e+09												AL512506.2	-12592120152228	341486249273212	319151927908682
																				AL359182.1	-16984510698071	178947170141862	9.6035e+08												AC007362.1	-104388637390097	34277243906433	320829299332225
																				AC005082.1	-187736650772053	179333234850094	9.63276e+09												AP001029.2	-102218814064795	346441689729623	3254692122005
																				ENSG00000289424.2	-172441515582621	180905991959939	9.73447e+09												AL356423.1	-102355872390766	349394918988976	329611753943379
																				SPG21	-100535905409625	18642918009616	100582981451881												JUP	-101079630780495	350551574719091	331593563141119
																				ENSG00000290418.1	-15316332750242	186430220524762	100672319083372												DTX4	-105103770202186	352291203397802	334251387344743
																				CD180	-147741580407115	187325066444984	101244738292884												FAHD2B	116453106685841	353491226694321	335763564066018
																				CTNNBIP1	-117358622819093	194490823624158	105688283223618												AL731568.1	-108931461398542	359494375216159	34296112338625
																				AC233723.2	-141779510855597	194490823624158	105677036794722												ENSG00000288740.1	-106343117600433	362633213532373	346183238437786
																				C9orf66	-157290164336881	195921984957243	106917426076667												AC007598.1	-131833967140949	364104815523145	348198889074069
																				AHNAK	-125266686403123	195921984957243	106896542677057												AL117341.1	-111385366233834	367714427912726	353182612065008
																				SIGLEC9	-162309084131523	195921984957243	10687195870667												MS4A14	-11648497854133	369497647596532	355407721122433
																				IGLON5	168990696518175	195921984957243	106742685927962												AC008277.2	-107230970462098	371654889344537	358513406083683
																				CMTM8	125452576303652	197224241625242	107722002449596												AC002366.1	-114117822317805	372775128013046	360455543241642
																				CREM	104925954765335	197863963655481	108165633464996												AC096564.1	-121472963448114	375957991491182	364830276187653
																				SLC44A1	-129651351487618	199729091392617	109280345719103												MICALL2	-102674442820779	375957991491182	364641073580954
																				TMEM121B	-184098204765509	200547905774215	10991935216482												NOTCH3	-132762645872833	375957991491182	364923402880279
																				EDNRB	-175405111526037	202122149374526	111143958511573												AL512506.3	-119474747971356	377700607090349	367662342746602
																				PIK3R5	-108567732341843	202316647170373	111370497204262												SLC18A1	-130130531576285	379195154462211	369467707698794
																				TDO2	-150250911148929	20276915270442	111716147466197												SPINT1	-114965413287567	380496363998449	371127862650533
																				SCN1B	135940916745257	203646631154487	11229657089376												SSPO	-105891017194157	382871605668187	374465596299461
																				LINC00968	-234152488172331	205159571609912	11339852316708												BEAN1	-11013917041561	385682245492554	377927599003566
																				AC009951.2	-123174987273795	206812837968652	114534919313116												TICAM2	-107900112050197	388322772160507	381386764375292
																				AC005102.1	-17311471666432	209537434501266	116243386282845												AC007601.2	-103305836602272	391860295934187	385611541503991
																				MICU3	104671390312074	21003984527351	116622123613768												ENSG00000286638.2	-122216970515996	398767547253698	394989070378865
																				KIF13A	-104767914440955	210624232247387	117046894777476												AC092745.1	-13258784361191	398933205755317	395337551716848
																				SPATA12	-180972580539839	211044467304621	117481420132906												AC016397.1	-123657038973771	402860427940709	400315028428792
																				PART1	-182274180570674	211180692185915	117657814217867												RHBDD2	-101867801849229	410208625226925	409355406454787
																				ACAN	127700822734628	212674220402619	118692469672319												MIR2355	-106351249692759	411309435326134	411394535393433
																				GNG2	121959853202809	215466462704305	120661219114411												ENSG00000285852.1	-114548848175322	412168620466928	41256323153116
																				OAZ2	-117264503112625	217687708834716	122112438574903												FGD4	-109914287508417	414004127881176	415247958170627
																				ENSG00000289530.1	104563656951239	219919428297501	123469050458454												AC008533.1	-109531138415428	414507441676673	416098688751379
																				POR	-106055086333809	225316748471519	12682114128254												SYTL4	128163649217745	415471815702814	417680239960074
																				CPM	-146175613513759	229132718646639	129623652262956												POU5F1P3	-124711892124573	416688296764798	41928838551281
																				ENSG00000288025.1	-121390328099002	230810243386513	130792471252357												AC020893.1	-105306568275858	423313800776948	428813414628856
																				MYO1E	-136379537873989	231389024248477	131230632323779												ENSG00000289634.1	115956823048302	427942249575178	435359783367213
																				SLC25A24	-120372382725715	240307709197282	136672885510242												NRBF2P5	-101138345976028	430485518468822	438544064111525
																				IRF4	113437205649458	240943252131177	137417732194818												MIR4802	-121862556361677	43755458852119	4499925858376
																				DUSP5	106830295116216	240943252131177	137568346606403												AC013286.1	-12602857439962	439033734364479	453335346649579
																				ADAM19	112559839901944	243229229807941	139219778204355												SASH1	-101205167602927	439276557519093	453793901573919
																				FRMD4B	-12536753065111	244172668988556	139976383782922												PNPLA1	103592130597493	446231902459578	46242289129391
																				RPS3AP43	-195937184216078	246526561618094	14156292537413												ATF5	-106460766897545	451535508905849	470252074458511
																				PPM1N	-179068588748952	250147272490364	143894240556362												LINC01185	-124162988278991	462955816857773	486856010124771
																				GPR79	-140344834873824	250942679650958	14447128557048												AC068898.2	-121187271046316	466194951975708	491945031366092
																				AP2S1	-117075786149021	251884464151384	145253374327298												AC006064.1	-107212337108889	46777694001747	494695465107451
																				NADK	-127562228373561	252965807353755	145997408815596												PF4	102596278891799	468438908123191	496826459563049
																				CTTNBP2	-159265609639218	255805010189689	147879658271563												AC023906.5	-106270532978608	468438908123191	496602975931699
																				GGTA1P	-150640623708063	259602244894524	150322061805591												MTND6P5	-11624093027687	469529565403063	49871917785821
																				RAPGEF5	152987334761074	265483061730462	153853755298082												AC104763.1	-105284935629826	473158318833641	503667024855039
																				RASA4B	-149696415757613	265719167038061	154117116882075												HYDIN	118372923173419	47784856641392	509984904021142
																				CD81	-111317984785261	266588998318136	154748566166575												SPRED1	-109579469177205	478645429515795	51149906773308
																				AC069528.2	-112378020941287	267699728932707	155520794903763												L1TD1	-107823091682715	483622079813958	518158530625724
																				CRISP3	-16084109998157	270577657790427	157450427533287												AC025809.2	-126904446309925	489127365418617	525327279894821
																				ABHD17C	126209794297524	273607718148248	159343923473956												PLSCR2	-119046310639336	494005064280968	533708158937182
																				CCL22	13281050021049	278327291361178	162225049821944												AP000763.1	-113315204825383	494005064280968	532560675026929
																				MBD2	-10059323275226	28484682556766	166535930280672
																				ACP2	-144162253135797	293534091599203	172346445210389
																				ADAT2	100601379755893	294434851352733	173015526937749
																				KCTD15	-147833351585755	296412225447949	174468078811858
																				RRAS	-147918334870094	296412225447949	17460091565672
																				AF213884.1	-13949314193309	300672169064877	177539756971642
																				PPP1R16B	107148331503428	301064041592462	177914512198212
																				IL1RL2	-165222344352075	301236810169155	178160056300043
																				SLC29A3	-130620841099524	301489839941	178453271926982
																				IGF2R	-120355529481858	302267538791883	179057532503382
																				AC009506.1	-128231024952019	303087220176777	179687423390518
																				DNASE1L1	-12806892581134	305419755577233	181215721642492
																				SAMSN1-AS1	138393287632016	309677605362806	183889511374961
																				NCOA4	-116632020457552	314855485143617	187276423204658
																				HMOX1	-131255750687919	318815770145022	189923108786392
																				C11orf74	-128238848733018	319667284263558	190582590427607
																				NAGLU	-113125345085195	32390807373984	193265150664771
																				GPR35	-102397045823576	331258284772344	198597228823038
																				TMEM52B	-161142848338621	332548820407628	199529292244576
																				NFXL1	-113902044178803	335691567496735	20157479362542
																				PIWIL4	-107690878851825	337255719064982	202674627361908
																				ST8SIA1	102614208829299	343774226919463	207410450241409
																				PTPRK	130652095187043	34378684943335	207581773848327
																				ENSG00000288788.1	146243897568507	348296611274822	2104706665275
																				AL035634.1	120388315042392	351816746636633	212765365823106
																				NUPR1	-130091370878437	353566832113928	2143288463243
																				FUCA2	-114844543789673	357288792056396	217435750594321
																				SLC22A15	-105370987954476	36318761961975	221717394453581
																				CRYZL2P	-17565281880699	363872285786214	222671028101741
																				ENSG00000288771.2	-150589256541082	363872285786214	222539123388298
																				RCC2P6	-15782963948585	368091340079268	225587406991437
																				P2RX7	-185260819200307	369587744575442	226856477503688
																				CEBPB	-127660292574422	371432042608799	228165397602548
																				AC016737.2	-181162324604353	376102500682588	23139258613424
																				SLC43A2	-143071914868298	381484529400486	23488547453087
																				FHL3	-104812662097986	388236526799867	239782273933061
																				ARID3A	-106286600167584	388464489545073	240108051156907
																				IL32	105706794543303	395071740131664	244944478881632
																				MGAT3	113705797159442	403990356859597	251051150334178
																				ENSG00000289470.1	-168821356581685	406017127143396	252503984785369
																				AC004943.1	-137633422631228	407504071193947	253816821486515
																				CPED1	-126684411503451	40780030531493	254195523646306
																				AL031123.2	-163172206845014	409531976315577	255469947130193
																				ARPIN	-152755012495682	424953541155693	266708936782478
																				VCAN	-157626324991971	427476476111388	268495939043296
																				SH3BP4	-139771042665477	430607664853149	270945949132776
																				LINC01825	118407768757643	431341864240949	271745374471798
																				RASGRP4	-110747523020971	433152030706834	273092042217071
																				PRKCD	-129662228504563	440486157133969	278908265529469
																				MMP2-AS1	-1687361724284	440486157133969	278967216118237
																				TRAF4	102528218330656	440486157133969	278989586015714
																				PRRT1B	-112545231074068	441109895200666	279789704955851
																				IQCD	-123155702226444	441431681041151	28020401467993
																				CYP4F3	-157212849772528	443207498861061	282175440941542
																				EHD1	111438144532753	444575685519326	283469925195418
																				THEMIS2	-105958053475513	447754075323661	285709743301764
																				PAQR4	-16053203560382	448446104949219	28642789747616
																				ENSG00000289227.1	-14263370039023	448478672669794	286812789235968
																				ENSG00000287367.2	-171397905063596	458675427450766	294425941049349
																				LINC02432	-159366432392099	460704062438962	295947514395314
																				WDFY3-AS2	-16797138504719	464734214763746	29875770949098
																				AL390760.1	111049921223045	466199849474468	300143903090229
																				PLPPR2	-129079539028283	466199849474468	299953144235404
																				ENSG00000290091.1	-189682357096418	479121834879636	309375813379422
																				ENSG00000287494.1	-170643535583337	479665209365371	31029527625584
																				ENSG00000285781.1	114637423152782	480484017101599	311170601551512
																				ATP6V0D1	-120478565192015	482336482084781	313059345276932
																				AP001434.1	-191308852488349	493645483407128	320869564214633
																				AL357054.4	122302102737036	49657618409565	323440234659071
																				NUDT3	-100309313203754	497018610430212	324008798894743
																				LACTB	-120187651382848	498481943436721	325437497357974
																				ENSG00000287771.1	-173412646247791	499705872088961	326474503098121
																				CHRNA6	149444492265438	500018064371209	3269165725627
																				MIAT	121731143546921	506969206368896	33194412321773
																				AC012349.1	-181114676550384	508264542146547	333276321207521
																				FAM110A	-119258729518323	509073450777697	334049150081746
																				CD63	-140261286977776	513680956684483	338050991494265
																				PLK2	-121312433145302	515667508679451	339603887858896
																				GFI1	108230157243497	518577124581922	342013960736173
																				ATP6V1A	-102752628281402	522247872939697	344932285603505
																				CLEC5A	-173054615973541	522247872939697	3449027082649
																				SH3BGRL3	-10873870481659	522417741779073	345293250280644
																				SGPP2	128540146064747	523004535096933	345930142499829
																				GFPT2	119457343918654	527350706786575	350060421552612
																				SLC8A3	17476588800421	535096436022169	355711726041404
																				AC090772.2	127498382914384	537636161113928	357656055750551
																				FCGR2B	-155127610366482	539444997563408	359116241235069
																				PSRC1	-174090195904001	542827220289879	361626324374067
																				ENSG00000288860.1	-138484870981477	544503087658545	363261345623629
																				OLIG2	-17640634193008	547663573501182	366152217712219
																				ENSG00000285865.1	-123706676976468	553792256639161	371934916886418
																				IFI44L	103378775916355	557928399646359	375406108904908
																				CD109	-149369991429238	557928399646359	375367745145853
																				AC092171.3	-187048173358602	560455086869213	37790685857467
																				EPB41L3	-123519214208662	560455086869213	377820718095664
																				ASB13	-110536594200581	568769553639716	384596555318284
																				LILRA6	-153230367841707	572106252601091	387397662475596
																				CPNE8	-118947915413528	575404397096294	389904979556203
																				UBE2E2	-129461132410523	59169639830172	40235355084517
																				C19orf38	-154253068037536	593524345433681	404161816176268
																				CFP	-123318677282303	59738904110838	407077960869567
																				RAB20	-166078498279036	611973496004108	419056136787575
																				ZNF853	117760910598859	612523883498043	41972469921604
																				FABP5	-118738824555113	615650985475868	422160675754881
																				TNFRSF18	106146503200658	624703690388358	428963200733339
																				CD8A	102471263174942	624780036778582	429313139557854
																				ENSG00000289050.2	-146661422786739	625556187122949	430144349621685
																				OGFOD1P1	-132111630989981	630590831533028	434206829712742
																				PPIAP2	-155661753049046	63296477492696	436962319185811
																				ANGPT1	-108864834841825	636124952756806	440440800623046
																				AL078590.2	-187510116062798	641293790869455	444324983673837
																				AL591242.1	-188239657488787	654992624163772	455687725668224
																				C3orf62	-123209420611646	671330207644422	468597765469376
																				BCKDK	-106833072815333	671330207644422	468180529855828
																				GAPDHP76	-166042473435905	673430949501046	470439620437159
																				TCAF2	130247089447439	673464479955902	470783741226316
																				AL359885.1	-121965990202527	679287876672891	475181241481853
																				ENSG00000289581.1	-175362565079002	682291600647671	477929021215583
																				AL591468.1	-23117604637965	691490922967278	485031490252762
																				ZEB1	115004269564462	691841018239664	485935953287383
																				ENSG00000288539.1	152995445428892	70323069601463	494270717770283
																				IRAK3	-133238965178619	7069428832696	497889773502732
																				ZNF804A	-122830638968396	707550633217262	49899166085465
																				DUOX2	164761578475282	707550633217262	498822538638554
																				SIRPB1	-144796803694114	707859038809565	499546235959893
																				PLEKHO2	-120670709046123	708745548222878	500509356197394
																				ENSG00000288819.2	-157217264865057	711487678646276	502784626243368
																				NQO1	107693594640967	713230602811607	505371238318751
																				SCO2	-184504489923714	716706490990104	508567487059866
																				FSCN1	114191597187806	717901828416157	510978796480468
																				PPFIBP2	-11339241829975	720919365119576	513569223913755
																				ENAH	156102359495784	738636342760991	527245656094632
																				PNPLA6	-100654249420194	738959920282113	527828514487224
																				LRRC25	-136298218848805	746124458995944	533656636862814
																				AC007919.2	-171735148652056	757736976969162	543766487758346
																				DUSP4	116680374249785	770498428288696	553658156327449
																				ENSG00000288738.1	-157103917864524	776240331948429	55852340074956
																				S1PR3	118017702389313	787582588824885	567809542609941
																				COL4A2	-171034641225905	804765943059879	580581144636056
																				TNFRSF10C	-174823121808842	81227874816924	586478529697705
																				AL731571.1	-114680116113421	81227874816924	586774695701303
																				RNF144A	111296907691508	812327029091941	587196395315031
																				ENSG00000286116.1	100177879043325	812485886031521	588085022270434
																				ABHD12B	-109635286623363	813261338301433	58903356931261
																				CABYR	-144300821525646	823190666627399	596874901146538
																				AC022106.2	134875932640696	824776983354217	598945190292944
																				PXDC1	-118593996202816	832145876152636	605088929945274
																				LIMCH1	135321965105293	839977588225675	61238366074929
																				CUX2	-155628053830372	843966289136882	615693502360811
																				ENSG00000289103.2	-136503470004071	859692624022211	630031880176277
																				PSAT1	10653489369576	861391920357003	632097594890544
																				PRCP	-117788297440212	861713040304837	632743575309552
																				ITPRIPL1	113630384329174	876814276591685	644667258598839
																				NTN3	-128043197408479	884684184461231	651296071036697
																				C5orf66	-108077708534803	894672334456099	659501320827639
																				SSPO	-135539195946457	900379373628505	664994480237053
																				PC	-133900959032454	908114437685636	672437119333888
																				LTBP2	-11850310211229	913831331431169	677975816366553
																				AP000924.1	126667106980047	938554575676466	699446624254129
																				SRD5A3	-112968343806326	940375279865261	701576387776934
																				AC016397.2	-137368520819136	954815119048205	715201991553727
																				IGHD	110425369989414	958736115131744	718595545341602
																				LGALS9	-124359280398193	968451684757605	726338763568204
																				ABCA1	-150286398122944	972103632378492	729540630775478
																				GLTPD2	-121014183770286	981756123101526	737719601073432
																				AP004609.1	109138442590329	985026729998482	740646288889335
																				MIR326	-170136779696856	987809962183887	744697542331168
																				RBMS1P1	-133400909358704	991988644622994	74918761446289
																				UBTD1	-131266848331054	995573171835523	753155485490606
																				OR52K1	-134065057532887	996563103250153	755015189176664
																				QSOX1	-114234570396696	100215858347592	75986363032007
																				LINC01220	-172026317165139	100215858347592	76020886832245
																				RNU6-1042P	-176149041171817	100337660464525	762088421147222
																				SDK1	115602418419469	100817919552554	766696273930615
																				C3	-121389410162861	101257700104972	771005059370718
																				BAALC	115079119204024	102070287340238	779622575684486
																				E2F3P1	10862654472365	102496323468998	784340913403241
																				AC093849.1	-134982694079164	103833022086396	795064283404406
																				AC109597.1	-157670077691057	103982315049588	797197748713509
																				ENSG00000291103.1	-172244790612099	107306136463311	825746269165286
																				ENSG00000289634.1	107612840229323	109600001822251	846007633113659
																				LY86	-116236640394651	109841073091637	848391526450641
																				PLAT	101287425605036	110167338415657	852485356787822
																				RTN2	-170005310026134	110167338415657	851450772725598
																				MSRB2	-106404727584469	111008760445592	85952497373587
																				AIFM3	-117018584112754	11145792366366	863533532384641
																				TRIP6	-119639166789491	11148792295163	864296850310729
																				AC108210.1	-173303662321409	11168762001831	866376823856315
																				PTAFR	-153161332036525	112821493221941	875709685484589
																				ADGRD1	-138763307924662	113022582631864	877808725107478
																				LILRB1	-142390187430629	115404205931434	900152806265183
																				HMGN5	-111265277835455	117541584848414	920182692813301
																				ENSG00000286313.2	111574908069781	117784928046134	922757783295112
																				NCF1	-169484052040494	118562660639626	930434593971923
																				CTSH	-116124246978546	119078090139613	935613565382673
																				RHBDD2	-118395496140905	120314522593974	946474244405931
																				AL445231.1	-123418376254341	120637927445116	950167295210578
																				TFPI2	11001802912181	121336568380571	95682551065822
																				GSAP	-112513960192322	121364610546138	957624569880716
																				LDHD	-161092257798809	122217072839863	96609686149606
																				LILRA1	-16267350707657	122795624393578	973009138051968
																				SMAD3	101367627228642	12404683200563	984104867244661
																				STK33	12118781741363	124607170465567	990880459859667
																				PPM1H	-123061737843355	124607170465567	990606727647421
																				CCL4	101816018735301	124607170465567	989523408014402
																				TSHZ3	-131900204904593	124607170465567	99092368894046
																				PRLR	-180334185120022	124762083088423	992749718289307
																				AC078889.1	-157894803242143	125684868313009	100141588327472
																				ENSG00000291115.1	140307050472124	125791934474922	100334042974045
																				HLA-DPA1	-142540445260985	125871194460586	100513647453705
																				ENSG00000289914.1	-152897996242073	126046638681767	100717266527621
																				GPRC5A	194984170382452	126880014833741	101685269031041
																				TNFSF4	110669160362471	126945185609694	101797948841297
																				DPYD-AS2	-114198672522237	127176864748483	102044293857711
																				KYNU	-132684925023831	127775786641252	102727277112415
																				IL2RB	10683370288966	127775786641252	102748938229527
																				SNAI1	-126164223756689	127811407337904	102918614194474
																				NTRK1	112579443606937	127896377072626	103071276529378
																				TRPM4	-143674176762351	128646310229225	103774690251575
																				ATP6V1B2	-103999385399017	128814963484516	103972077669645
																				ADAP1	-11434900524481	128909819184066	104171411026362
																				CXCR1	-138237133719774	12927349816946	104598753663585
																				RAB3D	-103741313546943	131783475424769	107180612845105
																				SRP14P2	-178686711153202	132262894128922	107636802888727
																				TESK1	-10936292463441	132893726815543	108340028718195
																				SLC2A8	-136266003732102	133127449345403	10859396225175
																				RILP	-146605207892936	133572977073427	109084597943299
																				AC110048.2	-16551625082127	135390165879012	110743303482558
																				AC110921.1	143686004826858	136757519739283	112206288814659
																				SDC3	-201658930495591	137639346271838	113191976672126
																				AL160281.1	-174737839452293	13778900605983	113428473708704
																				ARL4AP1	103826219206906	13778900605983	113446281655927
																				RHEX	-140283856628185	137902604471946	113605478922127
																				GUCY1B2	-146642706596877	140284609810006	115901808581124
																				AL139174.1	14357830487757	142381780954559	117845032703386
																				MAOA	116775550415304	142381780954559	11790567479999
																				MT1E	113386061253919	142683790258466	118223711928443
																				SERPINB2	113030505362469	142696936593039	118506408294409
																				TMEM138	-117027211916156	143055496573084	118872305485729
																				CGN	110453302810741	14342232514608	119382011597785
																				AL512506.3	-14580896197926	143505878213048	119519895711725
																				DCLRE1B	-103894379837959	144972952094572	121017897629422
																				OR52N4	120371070239013	145032391970283	121136578817084
																				MEX3B	-122693036007848	145207110228928	12142080264857
																				GOLGA5P1	-113646455255711	145959933129121	122119810718031
																				RPL7P18	-156027262983775	146755487914841	123064959151445
																				LINC00677	-151869808031115	146955325899467	123442473755552
																				EHF	135922477214228	150074413969159	126491291774005
																				CDA	-163188916172212	151060522612854	127394374070173
																				AL137145.2	105156537587242	151988445237225	128249297600173
																				AC025048.4	-156677601991089	153499553331386	129670575052323
																				AC104590.1	159874578332699	153635398551179	129858491632544
																				LINC02474	12467527978603	155174047804647	131528478615368
																				AC004921.1	-166436527001916	155174047804647	131480366721904
																				FCER1A	-129569701842565	155249827742154	131666639623226
																				AC068282.1	-103123404923758	156983012267649	133360806612136
																				FO393419.2	-123264958863895	157032289462734	13355042018214
																				AC096564.1	-133465997273814	157032289462734	133701777885413
																				ENSG00000285906.2	-142285745701751	157468862835138	134148474100982
																				TCL6	119379828980132	157706065257152	134500744226457
																				ZNF185	-118776397645491	157745361598552	134609375230765
																				ENSG00000289934.1	111194603121013	158227041135189	135321793275619
																				SLC24A4	-123416327622359	158276320549194	135439308584239
																				LINC02202	143115255414067	159487755225772	136931629843842
																				OVGP1	115837899693769	159513824326878	137029970993185
																				ENSG00000290060.1	-163423841497888	161096224545595	13861946559709
																				AL162724.1	-137247632684754	161096224545595	138615644309147
																				RAD51AP1	-121388043943988	161946301626335	139505998974797
																				IL4I1	-159889274022801	161946301626335	139582288544603
																				PAPSS1	-103454852953353	162873147860061	140458700368843
																				CXCL2	136855690474602	163225254958088	140840077135265
																				ITGB2-AS1	-141959058413231	164364700453423	142058062534744
																				ENSG00000289009.2	-139341793497166	164488863154095	142243702613255
																				CXCL9	-187380326882314	165923046654057	143878984741446
																				FGF2	124334089758755	165923046654057	143812967002191
																				ENPP1	142307365143398	166900563082663	145044536964695
																				P2RY11	-105985445791782	168259407066644	146946548838202
																				SH3RF1	-140326413127831	170749487787525	14969038429373
																				RN7SL127P	-126986808465102	171119591019373	150177812499383
																				NME8	-122612362999201	173676223401529	152752373629821
																				IFI44	101728258703508	174152413241029	153337053372696
																				MGST2	-103102336427797	174533995969989	153839250733547
																				GLB1L	-100554708315865	174644968293119	154269721992255
																				DYSF	-122936324994474	174709593308336	154493197511229
																				CA3-AS1	-147948174538681	175018866724149	155016710527103
																				AGTRAP	-105614122437782	175638904405334	155733161906063
																				TOR4A	-101250993928811	177403236943134	157382014488123
																				NELL2	113837150667943	178022697476942	15827065532831
																				DISC1-IT1	-143441425876601	179462656323603	159978139351326
																				SLC1A5	-13571084908249	181313071561175	16197301059465
																				PACERR	1178217909761	181937658887759	16270424923391
																				FAM171A1	11620392193416	186387885013455	167391956190112
																				ZNF438	-104576736689936	18885514460693	169789768103755
																				FZD7	-141448064676599	18962625074636	170573327457082
																				LIN7A	-119053120456603	189727421770697	170754679593627
																				RNU6-1082P	-148495078243243	191639780439285	172840830548574
																				LINC02154	124660759144988	191639780439285	172803873329022
																				TACSTD2	-156945576146444	191982143181515	173303308840609
																				FRRS1	-151769096516139	197998842709009	179330380396445
																				RPS6KA6	122915075975875	199416715314485	180899448892425
																				HMSD	126145950779035	20059250713601	182333711336387
																				DAPK1-IT1	-13777548914291	201054327360852	182863697742489
																				AC021188.1	119484628682711	202517995281195	184387812846497
																				AL109809.1	-146525087616616	203116933386696	185029854080357
																				PRAL	103622693204808	204076535333658	186001185061249
																				PLEK2	-103419296567827	206086027454636	188028966001468
																				AC136424.1	140534485497338	206129097102868	188166418641047
																				TRNP1	-129320368829253	208087546589128	190449649783002
																				AC002350.1	-107590889848912	209997290269499	192397517370722
																				KMO	-146869531186179	210451473074542	192943042810539
																				RNA5SP28	-149749327118026	210877219070002	19354485816175
																				PROCR	-149705330940472	210877219070002	193705788374301
																				AC090541.1	111602541868503	213504560836823	196220858292889
																				AL035405.1	-170997668379416	216046593905166	199174383714477
																				ENSG00000290050.1	13356289623088	216726286589369	200110604617517
																				GLYATL1B	10893257788331	218700043276128	202037182836042
																				PLCXD2	102276888628973	219411672670425	203061240649157
																				RCBTB2P1	-168390929815439	219411672670425	202820995290584
																				ITGAM	-110835044693308	219411672670425	203031089436015
																				RASD1	-117275116872025	221715635861963	205667646980526
																				AC099328.1	-139338861796159	222609579847026	206708895572238
																				ZFPM2	109568422737564	224657485281015	208824481556448
																				AL512506.2	-133048599795523	225232954712195	209466647882342
																				AL023807.1	-159586564646392	229048079993495	213778207993928
																				PLEKHG3	-151944522335958	229048079993495	213610717349971
																				NRP1	-129134458032993	229289208052074	214159941086033
																				C3AR1	-128774758125214	231286622616372	216197923902828
																				AC107959.2	-127163622495285	231397581122729	216522022336268
																				RFX8	142870737992802	231734612893556	217278787041625
																				AC012668.3	-124942644951048	231844012243326	217757569524609
																				CXCL6	109619204711578	231844012243326	217822969598134
																				GLIPR2	-110300631302947	232251767272888	218427257316168
																				ENSG00000286511.1	187258885801359	234096452621603	220273614466804
																				PDE7B	11654921974948	234929704584975	221203855402524
																				SEMA3C	-127474366141178	234929704584975	221281407461467
																				AC009802.1	111843419783197	235810533700339	222223355329986
																				RNA5SP494	-138688946932488	236526866021608	223011045106088
																				STXBP1	-10503110949519	239987544068559	227531047733572
																				CLEC9A	-154868832901115	239987544068559	227449771061356
																				A2ML1	-148495160146336	240413513674149	228392837990442
																				ENSG00000289927.1	-137779388540385	240602879155521	228687307997343
																				CD300LB	-160395320294896	24089085706362	229075734074309
																				LPAR3	141909900046037	242568765556402	23080499014429
																				CHDH	126095120450014	244337611868069	233284243712132
																				AC007298.2	-124843950632139	244417406624417	233593207188193
																				NBL1	122450863624682	244518886862405	233806630866528
																				CYP51A1P3	-145388694966308	244635807514512	23415141576389
																				AL161787.1	-124557624910061	24493389076686	23472681703131
																				ENSG00000289732.1	-14151726528282	246585715921464	236905408808681
																				ENSG00000289317.2	-131996385557153	246585715921464	237074552593064
																				MRC2	-11988170707713	247321340277623	238017347000513
																				RF00560	101957601938415	251148806203477	242153793479749
																				MAS1	109305744551994	253872981118495	245328625969096
																				RNH1	-104456176782207	253872981118495	245221107297654
																				FTLP3	-120631870501642	253872981118495	245410548414545
																				RF00443	-146529488847876	254225224681343	2459931697869
																				AC013286.1	-15010754421928	25891430192162	251295604307654
																				GUCY2C	-141388541493249	25891430192162	251393457913421
																				FCRL4	111740450020653	264552902575993	257624136079955
																				CD1B	-146946465014451	266277378102102	259651037430174
																				ENSG00000286288.2	-129648544471067	268535483721315	262269655767817
																				RAB3C	-133902666714001	268761333743347	262765363860073
																				CD1C	-121377881847259	269599466874029	26433585823506
																				RAB31	-107833749251148	269617837620432	264482259760995
																				PRKACA	-101227810562411	270016548227077	265130534497253
																				SLC6A13	112952260791121	27018515844409	265738825652127
																				C1orf216	-104057627194812	270991293958338	267239621725705
																				ENSG00000289912.1	-119891418305152	270991293958338	267170572958215
																				AC068580.3	-115128459693556	270991293958338	267249033232246
																				APOBR	-109451298995515	272625458287588	269120273823891
																				CLTCL1	-102666917678778	272752324499764	269375390958338
																				TNFRSF10D	-107099141590154	274364052409607	271097813690445
																				FZD5	-100099634903819	275047037529005	271903642814388
																				GNLY	104688748640078	275389806976086	272504770903003
																				LRRC37A15P	-121337696068524	28109140185491	279752871369886
																				SLC26A11	-102373333758083	282504304005079	281697148850779
																				INSRR	143141831170436	283185967405289	282511715101943
																				AL049836.1	153072773118546	285695696440952	285559650871218
																				AL117328.2	-144256757003953	288883723036612	289359922391885
																				H1F0	-132368652459781	288913840825234	289601730922437
																				HOTAIRM1	-11380550951991	289003802533712	289829527683808
																				CCNL2P1	100803659984038	289323204261655	290700933805758
																				AC002044.2	-116472853456427	291770108446624	294132056943573
																				AL031600.1	-142356559907292	293031681253849	295682920274718
																				AC016168.1	11360508951938	293770520885712	296568335370338
																				FRMD6-AS2	-11675309847722	294313869409017	297392090275366
																				AC006547.1	-115883094188057	294313869409017	29739715756473
																				TNFSF18	-12784755262918	298866675328724	302993881797549
																				AL162424.1	-139473947168577	301205974864548	305652348779215
																				CADM4	-105405668716764	301455811190192	306049423551186
																				AC097063.1	-150640239565312	302148448854644	306896495908074
																				HSD17B14	-156125128268587	30333868934898	309116569146104
																				IGLV7-43	144114132277538	304060855736787	310286863735207
																				LDHAL6B	-149853012379422	306435210721051	313293522580046
																				PDGFB	-136021469843186	306435210721051	31325619362405
																				PDLIM7	-121006939423857	308279886324008	315473083671569
																				AC066613.2	-13901189385087	308727590369795	316078247283362
																				HES1	120393247070179	309229093007607	316742422590048
																				IGKJ3	121260375962861	309810423337217	317629448307156
																				CXCR5	109284193978419	311363390433229	319666414178115
																				AC073111.2	120039922284703	314052119595864	322875488670224
																				GK-AS1	-124288327551717	317141565652785	326655812622369
																				AL035420.1	-133399008997513	319472866956608	329969832585182
																				S100A11	-123713644894295	3195926333003	330245721076977
																				LINC01270	-14198622940885	322264926841964	333467469536947
																				AL049634.1	-153584540393692	329093864833968	341536754590951
																				TRPM2	-114087871538156	329093864833968	341630773970501
																				RARA-AS1	-110098949339953	329266945189511	341967241646821
																				LILRA2	-14507319155276	330213524904621	343893799507812
																				RAPGEF4	126895273257362	330495007070186	344344321652175
																				AC008814.1	-137138600148069	332097180288201	346329916586266
																				ID1	-116211623062043	333137732787243	347732338223636
																				AC068898.2	-118416929459106	333680383512006	348616553059686
																				ARHGAP22-IT1	-149642696277093	334299667232796	349635439625926
																				PLD4	-124131208009467	334299667232796	349741128052596
																				MPP3	-14914279868847	334320998996072	349922645615888
																				CLEC1B	-114940506981552	337303309070195	353204750783504
																				MOXD1	105939326206072	338279837679289	354710572652283
																				HPN	119045523760905	339185771249806	35582202574444
																				SLC22A18	-100850848598799	339367634435306	356174412521626
																				IGFN1	100693501977574	339895660315407	3573760085602
																				AC092745.1	-159452970652121	340107131641709	357760311331683
																				ENSG00000288054.1	118678316597115	34212198008475	360531400917882
																				AC239802.1	-1731249221807	344294588378982	363148815837831
																				OSCAR	-128185289204906	344359490384036	363381252710011
																				ITGAV	-102207552934751	344903035761893	364540875068749
																				PTPRE	-114955795526248	344903035761893	364457771917285
																				KLF7-IT1	-101156738603312	345885414399547	366144417242949
																				STON2	117238652970412	347035211234102	367692069045656
																				AC084290.1	-175000454100561	350511731231318	372043166149814
																				ENSG00000289855.1	-133792252365589	354730756387142	377890485236148
																				C2	-177753371005218	354730756387142	378092870180145
																				ZYX	-103289081845507	356744303365049	380993845728056
																				AC100788.1	-123325794415012	356744303365049	381105932387514
																				HSPE1P26	101889359119581	360462779722311	386553419016498
																				AC092868.2	-159835063119777	360462779722311	386426028327367
																				STX8P1	120159277604257	360814787953582	387102722504486
																				L1TD1	-128282778191336	363303099579453	390242829827242
																				RNF43	100758877439386	36492614776353	392730044735989
																				JAKMIP2-AS1	-134234385159789	365032376670237	393018192214955
																				CALHM6	-234990105774864	366868672870095	39597609878758
																				CACNB3	104686243810448	369487857670803	399398779482249
																				EGR2	-152054857781387	371258009149781	401665807994429
																				B3GNT5	-102851281789605	383823032481274	418637778423409
																				CDCP1	-14158931952543	385954277378698	42197667660071
																				GPC5	155140204446932	386044324427998	422258958671958
																				SCARA5	155592317051027	388422642081508	425756523370794
																				TNNI2	-150616495316829	388422642081508	425785200986491
																				CLEC4F	-149721830232685	388665876958216	42642364558597
																				SLC27A3	-137724976345632	389472163485	428133080125469
																				GADD45G	-120025678993897	38970962650241	428866165165271
																				ADAMTS17	103665278997667	391227330062878	431281556712172
																				PIK3R6	-121616266921637	391269032429235	431513847193385
																				KCNH7	-120497236986247	393382021090474	434213897900256
																				ITGAX	-122797891507106	393382021090474	434218821375104
																				AC012368.2	-115215290845594	404043881721689	44752669946888
																				AC087672.2	-137809648820699	407120201162349	45151568976529
																				AP003086.3	-110049811827405	411588112450852	457450787838233
																				DLEU7	-116792454940847	417516577125988	465431574786637
																				SYT17	-141132310455966	41772965139349	46586802074455
																				AC116903.2	-107180615808134	419695123882466	469259119464776
																				RASA4	-110457340358503	419864265781743	469848106946236
																				SMIM35	-116453569716966	419864265781743	469813850159803
																				STEAP3	-138789004195271	42151247077609	472023832287268
																				MFAP5	-130594691780603	421974540942156	473415246885581
																				AC107884.2	-124413709659642	423392333156644	47561072091263
																				SLC1A3	-152385035794392	426199730680393	480590934405319
																				AC112496.1	-123339160019994	432869489502402	490379293107722
																				AL121987.2	-111003372201876	43347811079536	49207683193487
																				PRDX1	-110227391051323	434165336611563	493126179492409
																				NCF1C	-13147484584975	434679781168737	494338482189267
																				ENSG00000287061.1	11413772600854	434679781168737	494499998672434
																				TIFAB	-123690743433678	440311158211515	501745048381027
																				AC067852.3	-119181916991315	442931551393106	505605602825334
																				NAGS	-102731766646777	442931551393106	505785647733651
																				AL133264.2	-143224524383395	443358928336004	506484794799083
																				AC013444.1	-139193275724523	4446689970134	509040128009626
																				MAFA	-104328251990026	446333284656736	511795499739724
																				ENSG00000288865.1	-118847039387117	446683884745109	512410227786176
																				AL450998.3	-105181708218195	446863328955005	51282886799122
																				LINC02019	-129574274101315	452920315077067	520642685998114
																				AC020893.1	-122592150532306	458148481214809	528918047162916
																				CATIP	-135013974511323	458171777102621	529297491071886
																				NECTIN2	-128783625812243	459602905396675	531169643522729
																				CHKB-CPT1B	-119783797904557	463710023479714	536578741455098
																				BX640514.2	110493961490082	464097035861123	537247568656376
																				AC010285.1	-10818941588156	465161819523958	538923193762757
																				JUP	-113992618056997	467330140942464	542076924252728
																				AL121658.1	-121780206498914	468919013496921	544548999724616
																				AC025180.1	170726056152799	470444589253412	547955935863736
																				RAI14	-123181740307155	47220947641903	550686194166764
																				ATF3	-126176991986881	474263354961086	553533087147438
																				Z82243.1	-102231364050077	476990150420585	558759890492685
																				RNF144A-AS1	103746765166758	477650120784492	560207446927426
																				AC103706.3	-142165011335143	478780778717374	56331482929953
																				AC098869.2	-139239823180028	478869550511301	56392590400688
																				ENSG00000288109.1	125110239291216	481873113724625	568610274195057
																				SLC4A10	116415372888978	481921449744784	569585815102646
																				LRFN4	-100069516929196	481921449744784	569459954877718
																				RBP7	-141143569275421	483767252600519	572457915577281
																				ENSG00000291144.1	-121336051548817	4844849644799	573537915093824
																				MT-TQ	137134343735337	4888389217797	580787195162072
																				CCR8	105029076040485	489102931388421	581346694952667
																				LINC02044	109347417294336	493160987468921	588975122177168
																				TRBV30	125035559395388	495932463203174	594410480896376
																				C15orf54	-110690838610541	498694811039969	59819629952842
																				MIR3174	-109469754828805	499257274088864	599802583953351
